# Supplementary material for: Comprehensive Profiling and Inheritance Patterns of Metabolites in Foxtail Millet
Source: Front Plant Sci. 2018 Nov 26;9:1716. doi: 10.3389/fpls.2018.01716 (PMC6277888; doi:10.3389/fpls.2018.01716)
Supplement: Supplementary file 1 [file Table_1.XLSX]

## Sheet: Supplementary Table S1
Supplementary Table S1. Metabolite reporting checklist for LC-MS
Level	Aspect	Information	Fill in
general aspect	Type of metabolome analysis	targeted metabolite analysis	TRUE
		non-targeted metabolite class scale profiling	FALSE
		non-targeted metabolome scale profiling	FALSE
		non-targeted finger printing of mass features	FALSE
	Type of quantification	absolute or quantification	Quantification
	Type of reference samples	chemcially defined	FALSE
		biologically defined	Divergent samples were mixed as the reference sample
	Type of replication	analytical (same analytical sample preparation)	1
		technological (same biological preparation)	1
		biological (same experimental condition)	3 (millet leaf, rice leaf)
		full experiment	4
	Type of technology	reference publication	Plant Cell reference style. Fernie et .al (2011)
	Sample preparation	method of sample preparation	Extracted with pure methanol or 70% aqueous methanol (For more information, please see methods)
		method of chromatography/separation	Gradient elute (Waters ACQUITY UPLC HSS T3 C18 (1.8 µm, 2.1 mm*100 mm)
		method of ionization	ESI, positive model
		method of detection	Specify detection type (MS) and instrumentation (API 4500 Q TRAP LC/MS/MS System
metabolite/mass feature	Metabolite	metabolite name	Provided if queryable
		metabolite sum formula	Provided if queryable
		metabolite structure and public source of metabolite identifier	MassBank, KNAPSAcK, MoTo DB, METLIN, HMDB
	Identification	identification process	Manually supervized
		by authentic mass isotopomer added to one or all biological sample(s)	FALSE
		by authentic reference compound within a co-processed reference mixture	TRUE
		by authentic reference compound previously mapped to the analytical system	TRUE
		reference library	MassBank, KNAPSAcK, MoTo DB, METLIN, HMDB
		type of mass spectrum	Triple quadrupole-linear ion trap mass spectrometer (API 4500 Q-Trap)
		by match of molecular mass (single mass fragment)	TRUE
		by match of fragments	TRUE
		by match of fragmentation pattern	TRUE
		by match of mass spectrum to reference library	Match the molecular mass (or accurate mass) and the main fragments if queryable
		type of retention index	FALSE
		by match of retention time (index) to reference library	FALSE
	Quantification	type of quantification	Relative quantification
	Validity testing	Recovery testing (chemical analog)	FALSE
		Recovery testing (internally added mass isotopomer)	FALSE
		Recovery testing (mixture of most divergent samples from the experiment)	FALSE
		Test for linear range	FALSE
		Limit of quantification (LOQ)	FALSE
		Limit of detection (LOD)	FALSE

## Sheet: Supplementary Table S2
Supplementary Table S2. Metabolite reporting recommendations for LC-MS
LC-MS metabolites
	A	B	C	E	F	G	H	I	J	K	L
1
2	Experiment title: MRM transitions for comprehensive metabolic analysis in millet
3	Organism/Plant species: Foxtail millet (Setaria italica)
4	Organ/tissue: Leaf at vegetative stage
5	Analytical tool: Analyst 1.6 Software (API 4500 Q-Trap)
6
7	Peak no.- number referenced back to the main text
8	Ret . Time- Retention time, in minutes (difference in Ret.Time between ES(+) and ES(-) modes was less than XX minutes)
9	Putative Name- putative identification of the metabolite
10	Mol. Formula- molecular formula of the metabolite or its FA adduct;
11	Theor. m/z- theoretical monoisotopic mass calculated for the ion (M-H)- , (M+H)+ or (M+FA)-
12	Found m/z- mass detected in the experiment
13	m/z error (ppm)- difference between theoretical and found m/z values in ppm
14	MSMS fragments- fragments, obtained from the ion (M-H)- , (M+H)+ or (M+FA)-
15	MS/MS CE (eV)- collision energy used for fragmentation optional
16	UV/Vis- UV/ Vis absorbance maxima
17	() FA- formic acid adduct
18	(S)- identification confirmed by a standard compound
19	I, II, III- different isomers
20	Identification level (A; B; C; D)- (A) standard or NMR; (B) MS/MS; (C) MSE; (D) MS only
21
22	Peak no.	Ret. Time (min)	Putative metabolite name	Metabolite Class	m/z (+)	fragments (Da)	de-clustering potential (DP)	MS/MS ES(+) CE (eV)	Species detected before	References	Identification level (A-D)
23	mlm001	0.6	Spermidine	Phenolamides	146	72	50	40			A
24	mlm002	0.89	unknown	unknown	224.076	155.1	30	30			B
25	mlm003	0.6	Spermine	Phenolamides	203	83	50	40			A
26	mlm004	0.89	unknown	unknown	407.2	223	40	50			B
27	mlm005	0.61	Mannitol 1-phosphate	Carbohydrates	263.1	185.3	10	20			B
28	mlm006	0.89	unknown	unknown	873.4	381	60	40			B
29	mlm007	0.64	5-Methylcytosine	Nucleotide and its derivates	126.059	83.1	40	30			B
30	mlm008	0.78	unknown	unknown	463.1	223	50	20			B
31	mlm009	0.67	5-Ethyl-2'-deoxyuridine	Nucleotide and its derivates	257.11	141.1	40	30			B
32	mlm010	0.78	unknown	unknown	737.1	278.9	60	50			B
33	mlm011	0.68	Glucosamine	Carbohydrates	180	84.2	10	10			B
34	mlm012	0.78	unknown	unknown	655	278.9	50	40			B
35	mlm013	0.71	Agmatine	Phenolamides	131.1	72.1	40	20			B
36	mlm014	0.89	unknown	unknown	713	223.2	50	50			B
37	mlm015	0.71	Histidinol	Others	142.1	82.8	40	20			B
38	mlm016	0.78	unknown	unknown	497	137	50	40			B
39	mlm017	0.78	unknown	unknown	317.058	137	40	20			B
40	mlm018	0.8	L-Glutamine	Amino acids	147	84	50	40			A
41	mlm019	0.78	unknown	unknown	588.9	393.1	40	20			B
42	mlm020	0.83	N,N-Dimethylglycine	Amino acid derivatives	104	69	40	30			B
43	mlm021	0.78	unknown	unknown	334.112	137.1	30	20			B
44	mlm022	0.84	L-(-)-Threonine	Amino acids	118.1	56	20	40			A
45	mlm023	0.78	unknown	unknown	692.993	235.2	40	30			B
46	mlm024	0.87	L-Homocitrulline	Amino acids	190.1	127.1	20	20			A
47	mlm025	0.89	unknown	unknown	341.138	161.2	10	20			B
48	mlm026	0.87	Glu-Glu	Amino acid derivatives	277.1	213.5	20	40			B
49	mlm027	0.78	unknown	unknown	330.1	231.9	50	30			B
50	mlm028	0.87	2-Aminoisobutyric acid	Organic acid and its derivatives	104.063	84	40	30			B
51	mlm029	0.78	unknown	unknown	544.9	251.1	60	30			B
52	mlm030	0.88	L-Arginine	Amino acids	175.2	130.1	50	20			B
53	mlm031	0.78	unknown	unknown	325.1	193.1	50	30			B
54	mlm032	0.88	L-Histidine	Amino acids	156.1	110	30	20			B
55	mlm033	0.89	unknown	unknown	517	223.1	30	20			B
56	mlm034	0.88	Choline	Cholines	104	60	50	40			A
57	mlm035	0.78	unknown	unknown	541.9	247.9	60	30			B
58	mlm036	0.89	sn-Glycero-3-phosphocholine	Cholines	258.2	125	20	40			B
59	mlm037	0.78	unknown	unknown	444	247.8	50	30			B
60	mlm038	0.89	Trigonelline	Alkaloids	138.1	94.1	60	30			B
61	mlm039	0.89	unknown	unknown	297.1	223	30	20			B
62	mlm040	0.9	L-Alanine	Amino acids	90.1	44	20	20			B
63	mlm041	0.89	unknown	unknown	641.071	222.9	50	40			B
64	mlm042	0.9	L-Proline	Amino acids	116.07	70	50	20			B
65	mlm043	0.89	unknown	unknown	749	222.9	10	50			B
66	mlm044	0.9	L-Lysine	Amino acids	147.2	122.1	10	20			B
67	mlm045	0.89	unknown	unknown	507.9	165.9	50	30			B
68	mlm046	0.9	Aspartic acid O-rutinoside	Amino acid derivatives	458.1	116.4	20	20			B
69	mlm047	1.11	unknown	unknown	116.034	73.6	50	10			B
70	mlm048	0.9	O-Phosphocholine	Cholines	184.074	125	40	30			B
71	mlm049	1	unknown	unknown	448.165	106	10	20			B
72	mlm050	0.89	unknown	unknown	543.131	381.1	40	30			B
73	mlm051	0.92	L-Asparagine	Amino acids	133	74	50	40			A
74	mlm052	0.89	unknown	unknown	404.3	61.9	40	40			B
75	mlm053	0.89	unknown	unknown	488.9	147	50	20			B
76	mlm054	0.92	Acetylcholine	Cholines	146.12	86	40	30			B
77	mlm055	1	unknown	unknown	637.4	133.1	60	40			B
78	mlm056	0.92	Betaine	Alkaloids	118.2	59	10	30			B
79	mlm057	0.89	unknown	unknown	365.105	203.3	40	30			B
80	mlm058	0.89	unknown	unknown	797	455	60	20			B
81	mlm059	0.93	Guanosine	Nucleotide and its derivates	284.1	152.1	20	20			B
82	mlm060	0.89	unknown	unknown	707.4	365	60	20			B
83	mlm061	0.93	2-Aminoethanesulfonic acid	Others	126	109	40	30			B
84	mlm062	1	unknown	unknown	696.5	273	50	40			B
85	mlm063	1	unknown	unknown	665.3	323	60	20			B
86	mlm064	0.93	Serotonin	Tryptamines and its derivatives	177.2	160	30	20			B
87	mlm065	0.89	unknown	unknown	799.3	457	60	20			B
88	mlm066	0.93	L-Tyramine	Tryptamines and its derivatives	138.2	77.2	10	40			B
89	mlm067	0.89	unknown	unknown	593.2	251	60	30			B
90	mlm068	0.93	Glucose 6-phosphate	Carbohydrates	261.3	144.5	10	20			B
91	mlm069	0.89	unknown	unknown	695.3	353	50	20			B
92	mlm070	0.89	unknown	unknown	623.3	280.9	60	20			B
93	mlm071	0.93	3-Hydroxyanthranilic acid	Organic acid and its derivatives	154	136	40	30			B
94	mlm072	0.89	unknown	unknown	535.2	193	50	20			B
95	mlm073	0.93	Ergothioneine	Organic acid and its derivatives	230.3	186.1	20	20	Oryza sativa	Hu et.al (2014)	B
96	mlm074	1.11	unknown	unknown	305.135	186	60	30			B
97	mlm075	0.93	g-Guanidinobutyrate	Organic acid and its derivatives	146	86.3	30	20			B
98	mlm076	1	unknown	unknown	241.141	196.2	30	30			B
99	mlm077	0.94	L-Methionine	Amino acids	150.2	61.2	40	30			B
100	mlm078	0.89	unknown	unknown	256.082	124.1	20	10			B
101	mlm079	0.94	DL-Methionine	Amino acids	150	56	20	20			A
102	mlm080	0.89	unknown	unknown	342.2	72.1	30	50			B
103	mlm081	0.94	S-(5'-Adenosyl)-L-methionine	Amino acid derivatives	399.137	250.1	40	30			B
104	mlm082	0.89	unknown	unknown	146.117	87.1	40	30			B
105	mlm083	0.94	4-aminotetrahydrobiopterin	Others	241.1	196.2	30	30			B
106	mlm084	0.89	unknown	unknown	524.3	165.1	40	60			B
107	mlm085	0.89	unknown	unknown	276.119	84.11	40	20			B
108	mlm086	0.89	unknown	unknown	307.112	186	60	30			B
109	mlm087	0.94	Nicotinate ribonucleoside	Vitamine related	256.2	124	20	10	Oryza sativa	Hu et.al (2014)	B
110	mlm088	0.95	L-Isoleucine	Amino acids	132.2	86	30	20			B
111	mlm089	0.89	unknown	unknown	422.2	171	40	30			B
112	mlm090	0.95	Lysine butyrate	Amino acid derivatives	235.3	118.1	50	40			B
113	mlm091	1.22	unknown	unknown	335.074	99.1	10	20			B
114	mlm092	0.95	beta-Nicotinamide adenine dinucleotide	Nucleotide and its derivates	664.2	524.1	50	70			B
115	mlm093	1.33	unknown	unknown	242.087	115.1	40	30			B
116	mlm094	0.95	DL-alpha,epsilon-Diaminopimelic acid	Others	191.103	84.1	40	30	0	Horai et. al (2010)	B
117	mlm095	1.33	unknown	unknown	348.163	136	50	20			B
118	mlm096	1.44	unknown	unknown	440.3	132	50	20			B
119	mlm097	0.95	Pyridoxine O-hexoside	Vitamine related	332.134	314	50	20			B
120	mlm098	0.95	Colchicine	Alkaloids	400.2	136.1	40	30			B
121	mlm099	1.44	unknown	unknown	338	86.1	50	30			B
122	mlm100	1.55	unknown	unknown	254.232	159	50	20			B
123	mlm101	0.95	Thiamin	Vitamine related	265.1	144.1	20	20	Oryza sativa	Villareal CP et. al (1989)	B
124	mlm102	0.97	L-Saccharopine	Amino acids	277.132	84.1	40	30			B
125	mlm103	1.67	unknown	unknown	269.4	137	50	40			B
126	mlm104	0.97	N-Hydroxysuccinimide	Others	116.03	73.6	50	10			B
127	mlm105	1.67	unknown	unknown	413.1	160	60	40			B
128	mlm106	1.89	unknown	unknown	355.1	338.2	40	30			B
129	mlm107	1.78	unknown	unknown	553.4	160.1	60	60			B
130	mlm108	0.98	unknown	unknown	152	135.5	40	30			B
131	mlm109	1.78	unknown	unknown	177.102	160.1	30	20			B
132	mlm110	0.98	Adenosine	Nucleotide and its derivates	268.1	135.7	40	20			B
133	mlm111	1.78	unknown	unknown	203.1	157	60	20			B
134	mlm112	0.98	DL-Pipecolinic acid	Organic acid and its derivatives	130.1	84.2	40	30			B
135	mlm113	1.78	unknown	unknown	221.092	158.2	40	30			B
136	mlm114	0.99	Phosphoric acid	Organic acid and its derivatives	98.9	81.1	30	20			B
137	mlm115	1.89	unknown	unknown	507.4	160.1	60	40			B
138	mlm116	1	L-Glutamic acid	Amino acids	148.1	84	30	20			B
139	mlm117	2	unknown	unknown	422.2	171.1	40	30			B
140	mlm118	1	L-Aspartic acid	Amino acids	134.1	87.9	10	20			B
141	mlm119	1.78	unknown	unknown	422.1	171	60	50			B
142	mlm120	1	Carnitine	Others	162.1	74.1	10	30	Oryza sativa	Hu et.al (2014)	B
143	mlm121	2	unknown	unknown	394.3	147	50	30			B
144	mlm122	1	5-Aminolevulinate	Organic acid and its derivatives	132.1	83.8	30	20			B
145	mlm123	2.11	unknown	unknown	268.104	136.3	10	30			B
146	mlm124	1.02	beta-Homothreonine	Amino acids	134	102	10	20			B
147	mlm125	2	unknown	unknown	510.2	169	30	30			B
148	mlm126	1.04	L-Valine	Amino acids	118.1	57.8	20	20			B
149	mlm127	2.22	unknown	unknown	658.3	166.1	60	30			B
150	mlm128	1.08	3-O-carbamoyl-d-mannose	Others	224.2	155.1	30	30			B
151	mlm129	2.33	unknown	unknown	440.1	170.9	50	30			B
152	mlm130	1.1	L-Threonine	Amino acids	120.07	103	20	20			B
153	mlm131	2.11	unknown	unknown	166.394	120	50	20			B
154	mlm132	2.11	unknown	unknown	395.5	263	50	30			B
155	mlm133	1.3	Adenosine monophosphate	Nucleotide and its derivates	348.2	136.4	60	20			B
156	mlm134	2.22	unknown	unknown	441.15	176.1	50	20			B
157	mlm135	1.3	beta-Nicotinamide adenine dinucleotide	Nucleotide and its derivates	664.2	524.1	50	70			B
158	mlm136	2.22	unknown	unknown	442.4	299.1	60	30			B
159	mlm137	1.3	Cytidine	Nucleotide and its derivates	244.3	226.5	20	20			B
160	mlm138	2.44	unknown	unknown	247.3	186	50	30			B
161	mlm139	1.3	L-Glutathione (oxidized form)	Others	613.1	355.7	80	40			B
162	mlm140	2.33	unknown	unknown	466.1	147	40	30			B
163	mlm141	1.3	Piperidine	Alkaloids	86.1	56	80	20			B
164	mlm142	2.33	unknown	unknown	418.2	221	50	20			B
165	mlm143	2.33	unknown	unknown	308	127.9	50	20			B
166	mlm144	1.3	Nicotinic acid	Vitamine related	124	78.2	50	20			B
167	mlm145	1.31	L-Theanine	Amino acids	175	158	40	20			A
168	mlm146	2.44	unknown	unknown	385.128	161.1	20	40			B
169	mlm147	2.33	unknown	unknown	460.3	313.1	60	40			B
170	mlm148	2.44	unknown	unknown	220.111	90.056	40	30			B
171	mlm149	1.31	Pyridoxine O-glucoside	Vitamine related	332.1	314.7	50	20	Zea mays	Sun et. al (1998)	B
172	mlm150	1.32	Inosine 5'-monophosphate	Nucleotide and its derivates	349	137	50	40			A
173	mlm151	2.44	unknown	unknown	483.3	321.2	50	20			B
174	mlm152	1.32	Uracil	Nucleotide and its derivates	113.1	96.2	40	30			B
175	mlm153	2.44	unknown	unknown	409.4	166	50	30			B
176	mlm154	1.33	1-Amino-1-cyclopentanecarboxylic acid	Amino acid derivatives	130.1	84	30	20			B
177	mlm155	2.55	unknown	unknown	325.2	150	30	30			B
178	mlm156	1.33	Caffeoyl tyramine	Tryptamines and its derivatives	300	152.9	40	30			B
179	mlm157	2.55	unknown	unknown	285	150	50	30			B
180	mlm158	1.34	L-Tyrosine	Amino acids	182.2	147	20	40			B
181	mlm159	2.33	unknown	unknown	310.2	131	10	20			B
182	mlm160	1.34	Guanine	Nucleotide and its derivates	152	135	40	30			B
183	mlm161	2.55	unknown	unknown	549.1	177	50	30			B
184	mlm162	2.55	unknown	unknown	524.197	165.2	30	50			B
185	mlm163	1.34	Pyridoxine O-hexoside	Vitamine related	332.068	134.1	40	30			B
186	mlm164	1.34	Guanosine 5'-monophosphate	Nucleotide and its derivates	364.058	152.1	40	30			B
187	mlm165	2.66	unknown	unknown	323.171	177.1	50	30			B
188	mlm166	2.66	unknown	unknown	323.139	147.1	40	30			B
189	mlm167	1.35	S-Adenosyl-L-homocysteine	Amino acid derivatives	385.1	136.4	20	40			B
190	mlm168	2.55	unknown	unknown	254.3	159	10	30			B
191	mlm169	2.66	unknown	unknown	231.17	72.1	50	30			B
192	mlm170	1.35	N-p-Coumaroyl spermidine	Phenolamides	292.1	204.1	60	40			B
193	mlm171	2.66	unknown	unknown	448.193	259.1	50	30			B
194	mlm172	1.35	Adenine	Nucleotide and its derivates	136.1	90.8	60	30			B
195	mlm173	2.66	unknown	unknown	474.173	327	40	30			B
196	mlm174	1.35	Hydroxyphenethylamine	Others	138.091	121	50	30			B
197	mlm175	2.78	unknown	unknown	321.242	285.3	10	20			B
198	mlm176	1.35	D(-)-Threose	Carbohydrates	121.042	76.9	40	30			B
199	mlm177	2.66	unknown	unknown	505.1	187.9	50	30			B
200	mlm178	1.37	N-Acetylglutamate	Amino acid derivatives	190.1	144.2	40	30			B
201	mlm179	2.66	unknown	unknown	543.3	205.2	50	30			B
202	mlm180	1.41	L-Leucine	Amino acids	132.1	86	30	20			B
203	mlm181	2.78	unknown	unknown	609.2	188.2	30	50			B
204	mlm182	1.44	Leu-pro	Amino acid derivatives	229.1	142.5	40	40			B
205	mlm183	2.78	unknown	unknown	511.5	188	40	40			B
206	mlm184	1.54	Inosine	Nucleotide and its derivates	269.1	137.4	20	20			B
207	mlm185	2.66	unknown	unknown	525.5	188	40	40			B
208	mlm186	2.55	unknown	unknown	247.962	130	40	30			B
209	mlm187	1.57	N-methyltyramine	Tryptamines and its derivatives	152	135.1	70	30			B
210	mlm188	2.78	unknown	unknown	279.2	177.1	50	30			B
211	mlm189	1.6	N-formylmethionine	Amino acid derivatives	178	161.5	40	30			B
212	mlm190	3	unknown	unknown	441.1	397.1	50	30			B
213	mlm191	1.61	Xanthosine	Nucleotide and its derivates	285	153	40	30			B
214	mlm192	2.89	unknown	unknown	415.118	122	60	20			B
215	mlm193	1.67	Thymine	Nucleotide and its derivates	127.1	110	40	20			A
216	mlm194	2.66	unknown	unknown	548.199	177.1	40	30			B
217	mlm195	2.89	unknown	unknown	424	155	60	50			B
218	mlm196	1.68	4-Pyridoxic acid O-hexoside	Vitamine related	346	184.5	40	30	Oryza sativa	Chen W et. al (2014)	B
219	mlm197	3	unknown	unknown	180.1	120	60	40			B
220	mlm198	1.7	Nicotinamide	Vitamine related	123	96	50	40			A
221	mlm199	1.76	5-Methylcytidine	Nucleotide and its derivates	258	241	40	30			B
222	mlm200	3	unknown	unknown	397.147	353.1	60	30			B
223	mlm201	3	unknown	unknown	199.06	140	60	30			B
224	mlm202	1.8	N-hexosyl-p-coumaroyl putrescine	Phenolamides	397.1	147.4	20	40			B
225	mlm203	3	unknown	unknown	323.1	203.1	30	20			B
226	mlm204	3	unknown	unknown	356.155	145.2	40	30			B
227	mlm205	3	unknown	unknown	464.177	163.1	50	30			B
228	mlm206	1.86	4-Pyridoxate	Vitamine related	184.1	148.4	40	30			B
229	mlm207	3	unknown	unknown	469.253	293.1	40	30			B
230	mlm208	2.09	Hydrastine	Alkaloids	384.1	222.1	40	30			B
231	mlm209	2.89	unknown	unknown	321.156	177.1	50	30			B
232	mlm210	2.1	unknown	unknown	269.1	135.6	30	20			B
233	mlm211	3.11	unknown	unknown	332.115	173.1	30	20			B
234	mlm212	2.78	unknown	unknown	334.1	188.2	40	30			B
235	mlm213	2.12	L-Kynurenine	Amino acid derivatives	209	166.3	40	30			B
236	mlm214	3.11	unknown	unknown	568.4	209.1	50	30			B
237	mlm215	2.13	p-Coumaric acid-O-rhamnosyl-O-hexoside	Hydrocinnamoyl derivatives	455.1	437.4	80	60			B
238	mlm216	3	unknown	unknown	337	177	50	30			B
239	mlm217	2.14	L-Phenylalanine	Amino acids	166.2	76.9	40	20			B
240	mlm218	3.11	unknown	unknown	486.183	205	60	30			B
241	mlm219	2.18	Benzamidine	Hydrocinnamoyl derivatives	121.1	104	60	20			B
242	mlm220	3.22	unknown	unknown	245.186	185.1	50	30			B
243	mlm221	3.22	unknown	unknown	611.161	473.1	60	30			B
244	mlm222	2.23	Nicotinic acid-hexoside	Vitamine related	286	124	40	30			B
245	mlm223	2.25	trans-Zeatin 7-glucoside	Phytohormones	382.2	220.1	40	30			B
246	mlm224	3.22	unknown	unknown	147.044	119	50	30			B
247	mlm225	2.28	Ferulic acid O-rutinoside	Hydrocinnamoyl derivatives	485.1	467.6	20	40			B
248	mlm226	3.33	unknown	unknown	263.14	120	10	20			B
249	mlm227	3.22	unknown	unknown	304.248	142.2	50	20			B
250	mlm228	3.33	unknown	unknown	217.098	144	50	30			B
251	mlm229	2.35	N-hexosyl-p-coumaroyl agmatine	Phenolamides	439.1	147.4	60	60			B
252	mlm230	3.33	unknown	unknown	291.1	125	50	30			B
253	mlm231	3.22	unknown	unknown	273	255.1	50	20			B
254	mlm232	3.22	unknown	unknown	345.2	177.2	60	20			B
255	mlm233	2.39	Xanthurenic acid O-hexoside	Amino acid derivatives	368.098	132.2	50	20	Homo sapiens	Wishart et. al (2013)	B
256	mlm234	3.33	unknown	unknown	520.1	340	10	40			B
257	mlm235	3.33	unknown	unknown	369.118	177.1	40	30			B
258	mlm236	2.4	N-p-coumaroylputrescine iso1	Phenolamides	235.1	146.5	60	30			B
259	mlm237	3.44	unknown	unknown	374.181	195.1	50	30			B
260	mlm238	3.44	unknown	unknown	459.351	208.1	60	40			B
261	mlm239	2.42	2,6-Xylidine	Others	122	106	10	20			B
262	mlm240	3.33	unknown	unknown	616.261	383.1	40	30			B
263	mlm241	3.55	unknown	unknown	494.201	175.2	20	40			B
264	mlm242	3.44	unknown	unknown	314.2	133.1	10	40			B
265	mlm243	2.46	D-Pantothenic acid	Vitamine related	220.2	174	30	20			B
266	mlm244	2.5	N-hexosylferuloylagmatine	Phenolamides	469.1	307.7	60	40			B
267	mlm245	3.55	unknown	unknown	531.5	513.2	50	30			B
268	mlm246	2.5	N2, N2-Dimethyguanosine	Nucleotide and its derivates	312.3	180.2	60	20	Homo sapiens	Bernd K et. al (2005)	B
269	mlm247	3.55	unknown	unknown	521.3	163.2	30	20			B
270	mlm248	3.22	unknown	unknown	753.5	607.1	50	20			B
271	mlm249	3.44	unknown	unknown	338.181	141.1	50	30			B
272	mlm250	3.55	unknown	unknown	343.102	163.1	50	30			B
273	mlm251	3.55	unknown	unknown	319.2	182.1	60	30			B
274	mlm252	2.58	N-p-coumaroylputrescine iso2	Phenolamides	235.1	147.4	60	30			B
275	mlm253	3.55	unknown	unknown	388.256	89.2	40	30			B
276	mlm254	2.62	trans-Zeatin-O-glucoside	Phytohormones	382.1	220.7	60	40			B
277	mlm255	3.55	unknown	unknown	394.208	179.1	50	30			B
278	mlm256	2.63	Caffeoylcholine	Cholines	266.139	177	40	30			B
279	mlm257	3.55	unknown	unknown	238.092	87.01	50	30			B
280	mlm258	2.63	trans-Zeatin (tZ)	Phytohormones	220.252	136.1	60	20			A
281	mlm259	3.33	unknown	unknown	318.2	86.2	40	30			B
282	mlm260	3.55	unknown	unknown	552.302	175.1	50	30			B
283	mlm261	2.65	L-Tryptophan	Amino acids	205.2	160.1	30	20			B
284	mlm262	3.55	unknown	unknown	480.223	209.1	50	30			B
285	mlm263	2.65	3-Indolylacetonitrile	Indoles and its derivatives	157	130.4	40	30			B
286	mlm264	3.33	unknown	unknown	398.2	183.1	50	40			B
287	mlm265	2.65	Methoxyindoleacetic acid	Indoles and its derivatives	206.1	147.5	40	20			B
288	mlm266	3.55	unknown	unknown	316.3	157.1	50	20			B
289	mlm267	3.55	unknown	unknown	225.148	123.1	50	30			B
290	mlm268	2.68	N',N",N"'-p-coumaroyl-cinnamoyl-caffeoyl spermidine	Phenolamides	584.2	325.8	50	30			B
291	mlm269	3.66	unknown	unknown	207.138	95.1	50	30			B
292	mlm270	3.66	unknown	unknown	279.171	86.1	50	30			B
293	mlm271	2.7	N-Coumaroyl agmatine	Phenolamides	277.2	260.8	50	30			B
294	mlm272	3.55	unknown	unknown	795.5	409.1	50	30			B
295	mlm273	3.66	unknown	unknown	353.145	159.2	40	30			B
296	mlm274	3.66	unknown	unknown	272.113	172	60	30			B
297	mlm275	2.71	Syringic acid-O-Feruloyl-O-Hexoside	Organic acid and its derivatives	537.1	177.5	40	40			B
298	mlm276	3.44	unknown	unknown	581.4	545.1	60	20			B
299	mlm277	3.66	unknown	unknown	370.171	159.2	60	30			B
300	mlm278	2.73	N-feruloyl putrescine	Phenolamides	265.1	177.5	30	30	Nicotiana tabacum	Yamamoto Y et. al (1998)	B
301	mlm279	3.55	unknown	unknown	611.4	449.2	30	30			B
302	mlm280	3.55	unknown	unknown	614.2	355	60	30			B
303	mlm281	2.76	Sabinene	Others	137	122.1	40	30			B
304	mlm282	3.77	unknown	unknown	418.5	239.1	60	20			B
305	mlm283	3.77	unknown	unknown	464.1	153.1	60	30			B
306	mlm284	3.66	unknown	unknown	716.4	233	50	40			B
307	mlm285	3.66	unknown	unknown	469.132	317.1	40	40			B
308	mlm286	3.44	unknown	unknown	419.3	330.1	60	20			B
309	mlm287	2.8	Theophylline	Alkaloids	181	124	40	20			A
310	mlm288	3.77	unknown	unknown	374.181	137.1	50	40			B
311	mlm289	3.77	unknown	unknown	428.4	184	60	30			B
312	mlm290	2.83	4-Methyl-5-thiazoleethanol	Others	144.1	127.4	10	30	0	Horai et.al (2012)	B
313	mlm291	3.89	unknown	unknown	355.103	105.1	40	30			B
314	mlm292	2.83	L-Tryptamine	Tryptamines and its derivatives	161.2	144.5	10	20			B
315	mlm293	3.89	unknown	unknown	197.08	105.1	20	20			B
316	mlm294	2.84	2,5-dihydroxy benzoic acid	Organic acid and its derivatives	155	137.4	40	30			B
317	mlm295	3.89	unknown	unknown	390.1	179	50	30			B
318	mlm296	2.86	D-beta-Homophenylalanine	Amino acids	180.09	120.1	40	30			B
319	mlm297	3.89	unknown	unknown	540.19	149.2	10	50			B
320	mlm298	2.89	3,4-Dihydroxybenzaldehyde	Others	139.2	120.8	50	20	Hordeum vulgare	Lin et. al (2005)	B
321	mlm299	3.89	unknown	unknown	352.3	127	20	30			B
322	mlm300	3.89	unknown	unknown	271.19	114.1	40	20			B
323	mlm301	3.89	unknown	unknown	417.155	167.2	60	40			B
324	mlm302	4	unknown	unknown	350.217	107	40	20			B
325	mlm303	4	unknown	unknown	453.5	435.4	50	40			B
326	mlm304	4.11	unknown	unknown	135.117	91.1	60	30			B
327	mlm305	2.97	N-feruloyl agmatine	Phenolamides	307.2	177.5	50	30			B
328	mlm306	4.11	unknown	unknown	338.217	141.1	50	30			B
329	mlm307	2.97	Kynurenic acid	Organic acid and its derivatives	190	116	50	40			A
330	mlm308	4.11	unknown	unknown	404.154	193.2	50	30			B
331	mlm309	2.97	trans-Zeatin riboside-O-glucoside	Phytohormones	514.2	382.3	40	30			B
332	mlm310	4.11	unknown	unknown	223.133	137.1	50	20			B
333	mlm311	3	Gallic acid O-feruloyl-O-hexosyl-O-hexoside	Hydrocinnamoyl derivatives	671.2	509.4	20	30			B
334	mlm312	4.11	unknown	unknown	538.228	311.1	50	30			B
335	mlm313	4.11	unknown	unknown	346.932	114.4	10	40			B
336	mlm314	4.11	unknown	unknown	584.234	263.1	50	40			B
337	mlm315	4.11	unknown	unknown	521.165	359.2	50	30			B
338	mlm316	4.11	unknown	unknown	593.2	575.2	60	30			B
339	mlm317	4.11	unknown	unknown	554.3	233	50	30			B
340	mlm318	3.05	4-O-p-Coumaroylquinic acid	Hydrocinnamoyl derivatives	339.2	177.5	50	30	Kunzea ambigua	Kasajima et. al (2008)	B
341	mlm319	4.11	unknown	unknown	251.112	187.2	40	40			B
342	mlm320	3.05	coumaric acid	Hydrocinnamoyl derivatives	165.084	147	40	30			B
343	mlm321	4.11	unknown	unknown	559.5	515.2	50	30			B
344	mlm322	4.11	unknown	unknown	554.223	251.1	50	30			B
345	mlm323	3.07	Malvidin-3-O-galactoside	Anthocyanin	493	331	70	27			A
346	mlm324	4.22	unknown	unknown	451.1	289.1	50	30			B
347	mlm325	4.33	unknown	unknown	566.428	548.9	20	40			B
348	mlm326	4.22	unknown	unknown	463.3	445.3	50	30			B
349	mlm327	3.09	Malvidin 3-O-glucoside (Oenin)	Anthocyanin	493.2	331	85	23			A
350	mlm328	4.33	unknown	unknown	552.4	325.2	50	30			B
351	mlm329	3.1	Chlorogenic acid	Hydrocinnamoyl derivatives	355.1	163.1	50	30			B
352	mlm330	4.33	unknown	unknown	437.2	420.21	10	30			B
353	mlm331	4.22	unknown	unknown	323.1	125.1	50	20			B
354	mlm332	4.22	unknown	unknown	578.1	339	50	20			B
355	mlm333	4.44	unknown	unknown	423.09	379	50	20			B
356	mlm334	3.14	Coumarin	Hydrocinnamoyl derivatives	147.1	90.7	40	30			B
357	mlm335	4.44	unknown	unknown	540.6	219	40	40			B
358	mlm336	3.14	N-Sinapoyl agmatine	Phenolamides	337.2	207.5	50	30			B
359	mlm337	4.44	unknown	unknown	569.2	431	50	30			B
360	mlm338	4.44	unknown	unknown	406.1	250	50	20			B
361	mlm339	4.44	unknown	unknown	153	65.1	40	40			B
362	mlm340	4.22	unknown	unknown	338.2	123	30	30			B
363	mlm341	3.17	N-Feruloyl spermidine	Phenolamides	321.2	303.9	10	30			B
364	mlm342	4.44	unknown	unknown	305	136	10	30			B
365	mlm343	4.55	unknown	unknown	577.155	337.1	40	30			B
366	mlm344	3.2	Esculin	Others	341.079	179.1	40	30			B
367	mlm345	4.44	unknown	unknown	209.154	165.1	50	30			B
368	mlm346	3.23	C-hexosyl-luteolin O-hexoside	Flavonoids-C	611.2	329.8	20	50	Triticum durum	Cavaliere C et. al (2005)	B
369	mlm347	4.44	unknown	unknown	404.288	123	50	20			B
370	mlm348	4.55	unknown	unknown	509.132	137.1	50	50			B
371	mlm349	3.26	Feruloyl quinic acid	Hydrocinnamoyl derivatives	369.1	177.5	10	20			B
372	mlm350	4.55	unknown	unknown	340.26	209.2	50	30			B
373	mlm351	4.44	unknown	unknown	218.212	88.1	50	30			B
374	mlm352	4.55	unknown	unknown	598.249	205.1	40	30			B
375	mlm353	4.55	unknown	unknown	476.2	223.1	50	30			B
376	mlm354	3.31	Chrysoeriol C-hexoside	Flavonoids-C	463.1	379.6	50	30	Triticum durum	Cavaliere C et. al (2005)	B
377	mlm355	4.55	unknown	unknown	265.107	173.3	60	30			B
378	mlm356	4.55	unknown	unknown	538.229	175	50	30			B
379	mlm357	3.32	trans-Zeatin riboside (tZR)	Phytohormones	352.2	220.1	40	30			B
380	mlm358	4.55	unknown	unknown	503.191	311.1	50	30			B
381	mlm359	4.44	unknown	unknown	341.139	137.1	20	30			B
382	mlm360	4.66	unknown	unknown	770.3	513.1	60	30			B
383	mlm361	4.55	unknown	unknown	335.2	164.2	60	40			B
384	mlm362	4.66	unknown	unknown	209.153	151.2	40	20			B
385	mlm363	4.44	unknown	unknown	237.185	159	60	20			B
386	mlm364	4.44	unknown	unknown	433.113	271.21	60	30			B
387	mlm365	3.45	Ferulic acid O-hexoside	Hydrocinnamoyl derivatives	357.1	177.5	50	30	Lupinus hartwegii	Kamel et. al (2003)	B
388	mlm366	4.66	unknown	unknown	262.237	200.3	60	30			B
389	mlm367	3.45	Tricin di-O-hexoside	Flavone	655.2	331.7	60	30			B
390	mlm368	4.66	unknown	unknown	396.8	209.2	50	20			B
391	mlm369	4.66	unknown	unknown	653.3	151.2	50	50			B
392	mlm370	3.45	(-)-Riboflavin	Vitamine related	377.14	243.2	40	30			B
393	mlm371	4.77	unknown	unknown	306.4	244.2	50	30			B
394	mlm372	3.46	Vitamin B2	Vitamine related	377.2	243.7	50	30	Oryza sativa	Taheri P et. al (2010)	B
395	mlm373	3.47	C-hexosyl-luteolin O-hexoside	Flavonoids-C	611.2	449.1	20	50			B
396	mlm374	4.77	unknown	unknown	303.086	153.1	50	30			B
397	mlm375	4.88	unknown	unknown	472.317	293.7	50	30			B
398	mlm376	4.66	unknown	unknown	442.3	184.1	60	40			B
399	mlm377	3.47	(S)-(+)-2-(anilinomethyl)pyrrolidine	Vitamine related	177.3	103.4	40	30			B
400	mlm378	4.77	unknown	unknown	754.255	515.2	50	30			B
401	mlm379	4.88	unknown	unknown	436.5	203.1	60	30			B
402	mlm380	4.88	unknown	unknown	479.2	347.1	30	20			B
403	mlm381	4.88	unknown	unknown	436	203.2	50	30			B
404	mlm382	3.54	C-hexosyl-apigenin O-hexosyl-O-hexoside	Flavonoids-C	757.2	313.8	60	30	Oryza sativa	Chen W et. al (2013)	B
405	mlm383	4.88	unknown	unknown	525.5	309.2	50	30			B
406	mlm384	4.88	unknown	unknown	521	511.8	60	20			B
407	mlm385	4.77	unknown	unknown	662.4	177	50	50			B
408	mlm386	4.88	unknown	unknown	661	331.9	60	50			B
409	mlm387	3.56	Apigenin C-hexosyl-O-hexoside	Flavonoids-C	595.2	415.5	20	40			B
410	mlm388	4.88	unknown	unknown	424.254	91	50	40			B
411	mlm389	3.56	(-)-trans-Carveol	Others	153.127	95	50	30	Cistus creticus	Paolini et. al (2009)	B
412	mlm390	4.88	unknown	unknown	457.206	209.2	60	20			B
413	mlm391	3.57	Rosinidin O-hexoside	Anthocyanin	477.1	315.6	60	20			B
414	mlm392	5.11	unknown	unknown	570.5	184.1	50	40			B
415	mlm393	3.62	C-hexosyl-apigenin C-pentoside	Flavonoids-C	565.2	379.8	10	30			B
416	mlm394	5.11	unknown	unknown	507.4	291.2	60	20			B
417	mlm395	5.11	unknown	unknown	507.353	309.2	40	30			B
418	mlm396	3.63	di-C,C-hexosyl-luteolin	Flavonoids-C	611.2	575.3	60	30	Oryza sativa	Gong L et. al (2013)	B
419	mlm397	5.22	unknown	unknown	239.201	105.01	50	30			B
420	mlm398	5	unknown	unknown	515.249	191.2	30	30			B
421	mlm399	3.66	Eriodictyol C-hexoside	Flavonoids-C	451.1	415	50	40	Oryza sativa	Du et. al (2010)	B
422	mlm400	5.11	unknown	unknown	213.3	81	60	20			B
423	mlm401	3.67	Luteolin 6-C-glucoside	Flavonoids-C	449.1	395.1	50	40			B
424	mlm402	5.11	unknown	unknown	678.6	301.1	60	20			B
425	mlm403	4.88	unknown	unknown	655.213	329	50	40			B
426	mlm404	5.22	unknown	unknown	455.217	177.1	10	40			B
427	mlm405	5.22	unknown	unknown	631.3	469.01	60	30			B
428	mlm406	5.22	unknown	unknown	477.4	331	40	20			B
429	mlm407	5.33	unknown	unknown	482.3	285.1	60	20			B
430	mlm408	3.72	di-C,C-hexosyl-apigenin	Flavonoids-C	595.2	415.7	50	30	Triticum durum	Cavaliere C et. al (2005)	B
431	mlm409	5.11	unknown	unknown	727.189	479.1	60	50			B
432	mlm410	3.73	C-hexosyl-apigenin O-hexoside	Flavonoids-C	595.3	287.6	60	20	Oryza sativa	Chen W et. al (2014)	B
433	mlm411	5.33	unknown	unknown	709.195	207.3	40	30			B
434	mlm412	5.33	unknown	unknown	563.4	285	50	40			B
435	mlm413	3.74	Isonicotinate	Vitamine related	124.032	78	40	30			B
436	mlm414	5.11	unknown	unknown	657.183	495.2	40	40			B
437	mlm415	5.33	unknown	unknown	394.244	161.1	50	20			B
438	mlm416	5.33	unknown	unknown	188.201	76.1	30	20			B
439	mlm417	5.33	unknown	unknown	481.5	301.1	50	20			B
440	mlm418	5.44	unknown	unknown	713.4	491.1	50	40			B
441	mlm419	5.66	unknown	unknown	195.138	81.1	50	30			B
442	mlm420	5.66	unknown	unknown	381.118	177.1	10	20			B
443	mlm421	5.66	unknown	unknown	479.134	461.2	50	40			B
444	mlm422	5.55	unknown	unknown	552.5	184.1	50	40			B
445	mlm423	3.8	N', N''-disinapoylspermidine	Phenolamides	558.282	264.2	50	30			B
446	mlm424	5.55	unknown	unknown	796.267	177	50	60			B
447	mlm425	3.8	Apigenin di-C-hexoside	Flavonoids-C	595.166	523.7	20	40			B
448	mlm426	5.44	unknown	unknown	854.6	187	30	50			B
449	mlm427	3.83	C-hexosyl-apigenin O-pentoside	Flavonoids-C	565.1	397.8	60	20			B
450	mlm428	5.77	unknown	unknown	334.295	272.5	40	30			B
451	mlm429	5.77	unknown	unknown	262.237	214.3	10	20			B
452	mlm430	3.84	Sinapic acid	Hydrocinnamoyl derivatives	225.2	165.1	20	30			B
453	mlm431	5.77	unknown	unknown	509.146	355	60	60			B
454	mlm432	5.88	unknown	unknown	293.117	149.21	60	20			B
455	mlm433	6.11	unknown	unknown	346.259	81.1	50	30			B
456	mlm434	3.85	C-hexosyl-apigenin O-hexosyl-O-hexoside	Flavonoids-C	757.3	595.3	60	30			B
457	mlm435	6.22	unknown	unknown	515.154	177.1	30	40			B
458	mlm436	6.33	unknown	unknown	244.191	83	50	30			B
459	mlm437	6.33	unknown	unknown	420.223	81.1	50	30			B
460	mlm438	3.87	C-hexosyl-chrysoeriol O-hexoside	Flavonoids-C	625.2	366.1	60	20	Triticum durum	Moheb A et. al (2011)	B
461	mlm439	6.44	unknown	unknown	415.139	177	60	20			B
462	mlm440	3.87	5-Hydroxyindole-3-acetic acid	Indoles and its derivatives	192.1	146.1	10	20			B
463	mlm441	6.44	unknown	unknown	552.6	184.1	30	40			B
464	mlm442	6.33	unknown	unknown	553.2	184.1	60	50			B
465	mlm443	3.94	C-hexosyl-apigenin O-rhamnoside	Flavonoids-C	579.2	433.5	40	30			B
466	mlm444	6.22	unknown	unknown	504.28	147.1	50	30			B
467	mlm445	6.44	unknown	unknown	838.3	557.1	50	20			B
468	mlm446	6.55	unknown	unknown	277.213	157	50	30			B
469	mlm447	3.97	Procyanidin A1	Others	577	287	71	37			A
470	mlm448	6.55	unknown	unknown	445.15	177.2	10	20			B
471	mlm449	3.98	Luteolin O-rutinoside	Flavone	595.2	271.7	40	30			B
472	mlm450	6.55	unknown	unknown	274.274	88.1	50	30			B
473	mlm451	3.98	C-hexosyl-apigenin C-pentoside	Flavonoids-C	565.2	529.3	10	30			B
474	mlm452	6.44	unknown	unknown	397	147	50	30			B
475	mlm453	3.98	C-hexosyl-apigenin O-hexoside	Flavonoids-C	595.2	463.3	40	30			B
476	mlm454	6.44	unknown	unknown	566.309	184.1	60	40			B
477	mlm455	4	C-hexosyl-luteolin O-p-coumaroylhexoside	Flavonoids-C	757.2	739	60	60	Oryza sativa	Du Y et. al (2010)	B
478	mlm456	6.55	unknown	unknown	230.248	212.1	30	20			B
479	mlm457	6.55	unknown	unknown	564.336	349.1	50	30			B
480	mlm458	6.55	unknown	unknown	318.301	256.3	50	30			B
481	mlm459	6.66	unknown	unknown	334.295	242.3	50	30			B
482	mlm460	4.01	Nicotinic Acid Methyl Ester（Methyl Nicotinate）	Vitamine related	138	108	50	40			A
483	mlm461	6.66	unknown	unknown	406.353	300.3	50	30			B
484	mlm462	4.02	C-hexosyl-luteolin O-feruloylhexoside	Flavonoids-C	787.2	733.2	50	30			B
485	mlm463	6.66	unknown	unknown	534.3	184.1	50	30			B
486	mlm464	4.02	Picolinamide	Alkaloids	123.2	77.2	40	20			B
487	mlm465	6.77	unknown	unknown	549.305	283.2	50	30			B
488	mlm466	4.03	Naringenin C-hexoside	Flavonoids-C	435.1	285	50	30			B
489	mlm467	6.88	unknown	unknown	534.317	184	60	40			B
490	mlm468	4.04	Apigenin C-hexoside	Flavonoids-C	433.1	283.7	50	30			B
491	mlm469	6.99	unknown	unknown	451.107	177.1	50	30			B
492	mlm470	6.77	unknown	unknown	301.2	187.1	50	30			B
493	mlm471	6.99	unknown	unknown	557.166	177.1	50	30			B
494	mlm472	7.1	unknown	unknown	541.171	331	40	40			B
495	mlm473	4.08	N-feruloyl cadaverine	Phenolamides	280.1	177.5	10	20			B
496	mlm474	7.22	unknown	unknown	265.133	144	40	30			B
497	mlm475	4.08	Isohemiphloin	Flavanone	435	195	50	40			A
498	mlm476	7.22	unknown	unknown	343.295	240.3	10	20			B
499	mlm477	7.33	unknown	unknown	324.4	278.2	50	20			B
500	mlm478	7.33	unknown	unknown	547.196	147	40	30			B
501	mlm479	7.33	unknown	unknown	743.198	147.2	50	60			B
502	mlm480	7.33	unknown	unknown	773.2	177.2	60	30			B
503	mlm481	7.33	unknown	unknown	536.334	184.1	50	40			B
504	mlm482	7.55	unknown	unknown	701.187	453.2	60	40			B
505	mlm483	7.44	unknown	unknown	318.3	60.1	50	40			B
506	mlm484	4.13	Quercetin 3-O-galactoside (Hyperin)	Flavone	465	303.1	50	40			A
507	mlm485	7.55	unknown	unknown	286.311	230.2	60	30			B
508	mlm486	4.14	Hesperetin C-hexoside	Flavonoids-C	465.1	303.7	50	30			B
509	mlm487	7.55	unknown	unknown	390.358	328.3	60	40			B
510	mlm488	7.99	unknown	unknown	548.4	351.1	60	20			B
511	mlm489	7.99	unknown	unknown	319.2	301.1	60	20			B
512	mlm490	7.99	unknown	unknown	223.096	149	10	20			B
513	mlm491	4.16	Chrysoeriol C-hexoside	Flavonoids-C	463.1	313.1	50	30			B
514	mlm492	7.99	unknown	unknown	546.5	405.2	50	30			B
515	mlm493	4.16	Quercetin-3-O-glucoside (Isoquercitrin)	Flavonol	465	303	50	40			A
516	mlm494	8.1	unknown	unknown	588.365	184	60	40			B
517	mlm495	4.17	Luteolin 7-O-glucoside	Flavone	449	287.1	50	40			A
518	mlm496	8.33	unknown	unknown	418.25	351.2	50	20			B
519	mlm497	4.17	Eriodictyol 7-O-glucoside	Flavanone	451	289	50	40			A
520	mlm498	8.33	unknown	unknown	694.401	497.3	60	20			B
521	mlm499	4.18	p-Coumaric acid	Hydrocinnamoyl derivatives	165	91	50	40	Rhaponticum carthamoides	Kokoska et. al (2009)	A
522	mlm500	8.21	unknown	unknown	330.263	277.2	50	20			B
523	mlm501	4.18	Selgin O-hexoside	Flavone	479.3	316.9	20	20	Oryza sativa	Hong BS et. al (2009)	B
524	mlm502	8.44	unknown	unknown	476.277	335.3	50	30			B
525	mlm503	4.2	Tricin 4'-O-(β-guaiacylglyceryl) ether 5-O-hexosyl-O-hexoside	Flavonolignan	851.6	330.9	50	60			B
526	mlm504	8.44	unknown	unknown	319.226	147.1	50	30			B
527	mlm505	4.21	Chrysoeriol O-hexosyl-O-rhamnosyl-O-hexoside	Flavone	771.2	301.7	60	40			B
528	mlm506	8.44	unknown	unknown	426.262	285.2	10	20			B
529	mlm507	8.44	unknown	unknown	540.306	481.1	40	30			B
530	mlm508	8.55	unknown	unknown	468.3	184.1	50	30			B
531	mlm509	8.44	unknown	unknown	330.264	88.1	50	30			B
532	mlm510	4.24	N6-Isopentenyladenine (iP)	Phytohormones	204.251	136	40	20			A
533	mlm511	8.77	unknown	unknown	487.174	291.1	40	30			B
534	mlm512	8.77	unknown	unknown	585.4	423.3	50	30			B
535	mlm513	4.27	Kaempferol 3-O-β -rutinoside (Nicotiflorin)	Flavonol	595	287	50	40			A
536	mlm514	8.88	unknown	unknown	696.4	245.2	50	40			B
537	mlm515	4.28	Isorhamnetin O-hexoside	Flavone	479.2	317.8	40	30			B
538	mlm516	8.99	unknown	unknown	478.293	337.3	50	30			B
539	mlm517	4.28	Isorhamnetin O-rutinoside	Flavone	625.3	317.7	60	30			B
540	mlm518	9.1	unknown	unknown	542.321	147	50	30			B
541	mlm519	9.1	unknown	unknown	213.148	79.1	20	50			B
542	mlm520	9.1	unknown	unknown	696.417	355.3	50	30			B
543	mlm521	9.21	unknown	unknown	501.5	458.2	50	30			B
544	mlm522	9.21	unknown	unknown	791.45	534.3	50	30			B
545	mlm523	4.32	Apigenin O-rutinoside	Flavone	579.2	271.1	40	30			B
546	mlm524	9.44	unknown	unknown	353.269	261.2	50	30			B
547	mlm525	9.55	unknown	unknown	454.2	154.9	50	30			B
548	mlm526	9.55	unknown	unknown	315.1	163.2	60	30			B
549	mlm527	4.33	Apigenin 7-O-rutinoside (Isorhoifolin)	Flavone	579	433	50	40			A
550	mlm528	9.55	unknown	unknown	454.293	313.3	50	30			B
551	mlm529	9.66	unknown	unknown	291.1	249.2	60	30			B
552	mlm530	4.33	Tricin O-glycerylhexoside	Flavone	567.3	405	60	30			B
553	mlm531	9.55	unknown	unknown	402.394	340.4	60	40			B
554	mlm532	4.33	m-Anisic-acid	Organic acid and its derivatives	153.1	99.2	40	40			B
555	mlm533	9.88	unknown	unknown	481.3	340.3	60	20			B
556	mlm534	4.34	3',4',5'-Dihydrotricetin O-hexosyl-O-hexoside	Flavone	671.1	509.1	60	30			B
557	mlm535	9.77	unknown	unknown	480.5	339.2	50	20			B
558	mlm536	4.35	Tricin O-rutinoside	Flavone	639	331.1	40	30			B
559	mlm537	9.99	unknown	unknown	346.295	282.2	60	30			B
560	mlm538	4.35	Chrysoeriol 7-O-rutinoside	Flavone	609.2	301.8	40	40	Triticum durum	Cavaliere et. al (2005)	B
561	mlm539	10.1	unknown	unknown	193.133	67	10	30			B
562	mlm540	10.1	unknown	unknown	258.243	230.3	10	20			B
563	mlm541	10.1	unknown	unknown	249.2	193.1	50	30			B
564	mlm542	10.1	unknown	unknown	534.364	263.1	50	30			B
565	mlm543	10.21	unknown	unknown	295.4	179.1	60	20			B
566	mlm544	4.38	C-rhamnosyl-apigenin O-hexoside	Flavonoids-C	579.2	543.2	40	30	Oryza sativa	Gong L et. al (2013)	B
567	mlm545	10.32	unknown	unknown	423.31	331.3	50	30			B
568	mlm546	4.4	Hesperetin 5-O-glucoside	Flavanone	465	302.9	50	40			A
569	mlm547	10.43	unknown	unknown	298.274	95.1	50	30			B
570	mlm548	10.55	unknown	unknown	687.5	655.3	60	30			B
571	mlm549	10.66	unknown	unknown	890.6	531.4	20	30			B
572	mlm550	10.66	unknown	unknown	223.2	149.1	60	20			B
573	mlm551	10.99	unknown	unknown	349.271	179	50	30			B
574	mlm552	4.43	Apigenin 7-O-neohesperidoside (Rhoifolin)	Flavone	579	271	50	40			A
575	mlm553	11.1	unknown	unknown	740.6	543.4	20	30			B
576	mlm554	4.45	Ferulic acid	Hydrocinnamoyl derivatives	195	145	50	40			A
577	mlm555	11.1	unknown	unknown	409.274	221.3	60	20			B
578	mlm556	11.32	unknown	unknown	229.144	66.9	10	20			B
579	mlm557	4.45	Kaempferol 3-O-glucoside (Astragalin)	Flavonol	449	287	50	40			A
580	mlm558	11.54	unknown	unknown	336.312	89	50	30			B
581	mlm559	4.45	Naringenin 7-O-neohesperidoside (Naringin)	Flavanone	581	273	50	40			A
582	mlm560	11.66	unknown	unknown	728.6	335.1	10	40			B
583	mlm561	4.46	Luteolin O-malonylhexoside	Flavone	535	287.1	40	30	Oryza sativa	Chen W et. al (2014)	B
584	mlm562	11.43	unknown	unknown	269.247	95.1	50	30			B
585	mlm563	4.46	Tricin O-oxalylhexoside	Flavone	565.3	331	50	40			B
586	mlm564	11.77	unknown	unknown	820.8	623.4	10	30			B
587	mlm565	4.46	Syringetin O-hexoside	Flavone	509.3	283.6	40	30			B
588	mlm566	11.77	unknown	unknown	629.4	553.2	60	30			B
589	mlm567	4.46	C-hexosyl-chrysoeriol O-feruloylhexoside	Flavonoids-C	801	416.2	40	30	Oryza sativa	Du Y et. al (2010)	B
590	mlm568	12.21	unknown	unknown	687.303	595.3	20	40			B
591	mlm569	4.47	Luteolin 5-O-hexoside	Flavone	449.1	287.1	40	30			B
592	mlm570	12.21	unknown	unknown	824.8	609.4	20	20			B
593	mlm571	4.47	Tricin 4'-O-(β-guaiacylglyceryl) ether	Flavonolignan	527.2	331.6	60	30	Oryza sativa	Mohamed B et. al (2002)	B
594	mlm572	12.32	unknown	unknown	282.279	83.2	60	40			B
595	mlm573	12.32	unknown	unknown	338.2	238.2	40	30			B
596	mlm574	4.5	2'-Deoxycytidine-5'-diphosphate	Nucleotide and its derivates	388.023	105.1	40	30			B
597	mlm575	4.51	N-sinapoyl hydroxycoumarin	Hydrocinnamoyl derivatives	369.119	207	40	30			B
598	mlm576	4.54	Tricin O-malonyl-O-glycerolhexoside	Flavone	653.3	405.1	60	40			B
599	mlm577	4.55	Apigenin 7-O-glucoside (Cosmosiin)	Flavone	433	271.1	50	40			A
600	mlm578	4.55	C-hexosyl-apigenin O-feruloylhexoside	Flavonoids-C	771.2	753	60	40	Oryza sativa	Chen et. al (2013)	B
601	mlm579	4.55	Hesperidin	Flavanone	611	303.1	50	40			A
602	mlm580	4.57	trans-Cinnamaldehyde	Hydrocinnamoyl derivatives	133.058	105	40	30			B
603	mlm581	4.57	Tricin O-glucuronide	Flavone	507.1	331.8	80	40			B
604	mlm582	4.6	Chrysoeriol O-hexoside	Flavone	463.2	287.7	60	30			B
605	mlm583	4.6	Prunin	Flavanone	435	153	50	40			A
606	mlm584	4.63	Quercetin-3-beta-O-galactoside	Flavonol	465.1	302.9	40	30			B
607	mlm585	4.68	Tricin O-rhamnosyl-O-malonylhexoside	Flavone	725.2	331.1	40	50	Oryza sativa	Chen W et. al (2013)	B
608	mlm586	4.71	Tricin 4'-O-(β-guaiacylglyceryl) ether-O-rutinoside	Flavonolignan	835.5	527.2	10	60			B
609	mlm587	4.73	Tricin 4'-O-syringyl alcohol O-hexoside	Flavonolignan	659.2	331.8	50	50			B
610	mlm588	4.73	C-hexosyl-apigenin O-feruloylhexoside	Flavonoids-C	771.21	433.2	60	40			B
611	mlm589	4.73	Tricin 4'-O-(β-guaiacylglyceryl) ether O-hexoside	Flavonolignan	689.2	526.1	50	50			B
612	mlm590	4.75	C-pentosyl-apeignin O-feruloylhexoside	Flavonoids-C	741.1	403.2	60	40	Oryza sativa	Chen W et. al (2013)	B
613	mlm591	4.78	Chrysoeriol O-hexosyl-O-glucuronic-O-hexoside	Flavonoids	801	301	50	50			B
614	mlm592	4.8	6,7-Dihydroxycoumarin	Coumarins and its derivatives	179.034	133	60	40			B
615	mlm593	4.82	Tricin 4'-O-syringyl alcohol O-hexoside	Flavonolignan	659.2	331.8	50	50			B
616	mlm594	4.83	Naringenin O-malonylhexoside	Flavanone	521	273.1	40	30			B
617	mlm595	4.84	Tricin 5-O-acetylhexoside derivative	Flavone	535.109	331	50	30			B
618	mlm596	4.84	Apigenin O-malonylhexoside	Flavone	519	271.2	40	30			B
619	mlm597	4.9	Tricetin O-malonylhexoside	Flavone	551	346.9	40	30			B
620	mlm598	4.9	4-Hydroxyquinoline	Alkaloids	146.1	128.4	50	20			B
621	mlm599	4.91	Tricin O-malonylhexoside	Flavone	579.1	331.7	50	40	Triticum durum	Cavaliere C et. al (2005)	B
622	mlm600	4.92	Chrysoeriol O-malonylhexoside	Flavone	549.1	301.7	60	40	Oryza sativa	Gong L et. al (2013)	B
623	mlm601	4.98	Selgin O-malonylhexoside	Flavone	565	403.1	40	30			B
624	mlm602	5.01	4-Methoxycinnamic acid	Hydrocinnamoyl derivatives	179	147.4	40	30			B
625	mlm603	5.02	Tricin O-feruloylhexoside O-hexoside	Flavone	831.1	331.7	40	30			B
626	mlm604	5.03	Coniferylaldehyde	Hydrocinnamoyl derivatives	179	91	50	40			A
627	mlm605	5.03	Quercetin-3,4'-O-di-beta-glucopyranoside	Flavonol	627.1	465.1	40	30			B
628	mlm606	5.04	N-acetyltryptamine	Tryptamines and its derivatives	203	147.1	40	30			B
629	mlm607	5.06	Indole-3-acetic acid	Phytohormones	176.1	130.1	40	20			A
630	mlm608	5.08	C-hexosyl-chrysin O-feruloylhexoside	Flavonoids-C	755.2	417.3	60	40			B
631	mlm609	5.13	3’,4’,5’-Tricetin O-rutinoside	Flavone	653.3	344.9	60	40			B
632	mlm610	5.13	Tricin 4'-O-(syringyl alcohol)ether O-hexoside	Flavonolignan	659.2	497.1	50	50	Oryza sativa	Chen W et. al (2013)	B
633	mlm611	5.19	Tricin 4'-O-(β-guaiacylglyceryl) ether O-hexoside	Flavonolignan	689.2	527.2	40	50			B
634	mlm612	5.24	Tricin O-sinapoylhexoside	Flavone	699.2	207.6	60	50	Oryza sativa	Chen W et. al (2014)	B
635	mlm613	5.28	N-feruloyl tyramine	Tryptamines and its derivatives	314	177.5	40	30			B
636	mlm614	5.33	Tricin 4'-O-(β-guaiacylglyceryl) ether O-hexoside	Flavonolignan	689.1	331.9	60	50	Oryza sativa	Chen W et. al (2013)	B
637	mlm615	5.35	Tricin O-rhamnoside	Flavone	477.1	331.8	40	30			B
638	mlm616	5.37	Chrysin O-hexoside	Flavone	417.1	255.1	30	20	Pueraria lobata	Prasain JK et. al (2007) and this work	B
639	mlm617	5.38	Tricin O-acetylglucoside	Flavone	535.3	330.9	50	30			B
640	mlm618	5.44	Tricin O-feruloylhexoside	Flavone	669.183	177.1	40	40			B
641	mlm619	5.45	Tricin O-feruloylhexoside	Flavone	669.1	331.7	60	40			B
642	mlm620	5.49	Eriodictyol	Flavanone	289	153	50	40			A
643	mlm621	5.54	Luteolin	Flavone	287	153	50	40			A
644	mlm622	5.62	Tricin O-Glycerin	Flavone	405.1	331.7	40	20			B
645	mlm623	5.67	Chrysin O-malonylhexoside	Flavone	503	255.1	40	30			B
646	mlm624	5.86	O-methylChrysoeriol O-hexoside	Flavone	477.2	315	60	20	Oryza sativa	Chen W et. al (2014)	B
647	mlm625	5.86	Tricin 4'-O-(syringyl alcohol)ether derivative	Flavonolignan	511.2	331.1	40	40			B
648	mlm626	5.91	Tricin O-phenylformic acid	Flavone	435.3	331.8	20	40			B
649	mlm627	5.92	Cinnamic acid	Hydrocinnamoyl derivatives	149	103	50	40			A
650	mlm628	6.14	Apigenin	Flavone	271	153	50	40			A
651	mlm629	6.14	Naringenin	Flavanone	273	153	50	40			A
652	mlm630	6.17	Tricin 4'-O-(syringyl alcohol)ether	Flavonolignan	497.3	330.8	60	40	Oryza sativa	Bouaziz M et. al (2002)	B
653	mlm631	6.19	Tricin	Flavone	331.1	315.1	60	40	Oryza sativa	Hudson EA et. al (2000)	B
654	mlm632	6.29	Chrysoeriol	Flavone	301	286	50	40			A
655	mlm633	6.3	Tricin 4'-O-(β-guaiacylglyceryl) ether	Flavonolignan	527.2	331.7	60	30			B
656	mlm634	6.56	6-Methylcoumarin	Coumarins and its derivatives	161.052	133.2	40	30			B
657	mlm635	6.65	Methyl indole-3-acetate	Phytohormones	190	130	50	40			A
658	mlm636	6.89	Tricin 4'-O-(syringyl alcohol)ether derivative	Flavonolignan	511.2	331	40	40			B
659	mlm637	7.1	Cocamidopropyl betaine	Others	343	240.2	10	20			B
660	mlm638	7.27	4-oxo-9Z,11Z,13E,15E-octadecatetraenoic acid	Lipids-fatty acid	291	273.9	40	30			B
661	mlm639	7.28	9,17-Octadecadiene-12,14-diyne-1,11,16-triol	Lipids-fatty acid	291.195	207.2	50	30	Heracleum candicans WALL	Nakamori et. al (2008)	B
662	mlm640	7.3	LysoPC 12:0	Lipids-glycerophospholipid	440.1	422.7	60	40			B
663	mlm641	7.58	Chrysin	Flavone	255	153	50	40			A
664	mlm642	7.85	5,7-Dimethoxyflavanone	Flavanone	285	150	50	30			B
665	mlm643	7.9	L(+)-Cystathionine	Others	223.1	207.1	10	20			B
666	mlm644	7.96	LysoPC 16:2	Lipids-glycerophospholipid	492.3	184.5	10	30			B
667	mlm645	8.1	12-Hydroxyarachidonic acid	Lipids-fatty acid	321.3	285.2	10	20	Zea mays	Graber et. al (1996)	B
668	mlm646	8.25	LysoPC 14:0 (2n isomer)	Lipids-glycerophospholipid	468.3	184	50	40			A
669	mlm647	8.26	Tangeretin	Flavone	373	343	50	40	Aspergillus niger	Buisson et. al (2007)	A
670	mlm648	8.44	5,14,15-trihydroxy-6,8,10,12-Eicosatetraenoic acid	Lipids-fatty acid	353.2	131.7	50	30			B
671	mlm649	8.46	LysoPC 14:0	Lipids-glycerophospholipid	468.3	184.11	50	40			A
672	mlm650	8.6	LysoPC 16:1 (2n isomer)	Lipids-glycerophospholipid	494.31	184	50	40			A
673	mlm651	8.8	LysoPC 16:1	Lipids-glycerophospholipid	494.31	184.1	50	40			A
674	mlm652	8.98	delta-Tridecalactone	Others	213.178	195.2	40	30			B
675	mlm653	9.02	LysoPC 18:2 (2n isomer)	Lipids-glycerophospholipid	520.33	184	50	40			A
676	mlm654	9.21	LysoPC 18:2	Lipids-glycerophospholipid	520.33	184.1	50	40			A
677	mlm655	9.22	14,15-Dehydrocrepenynic acid	Lipids-fatty acid	277.216	135.1	50	30	Afzelia cuanzesis	Powell et. al (2009)	B
678	mlm656	9.27	Stearidonic Acid	Lipids-fatty acid	277.1	135.5	60	40			B
679	mlm657	9.42	LysoPC 16:0 (2n isomer)	Lipids-glycerophospholipid	496.33	184	50	40			A
680	mlm658	9.59	γ-Linolenic Acid methyl ester	Lipids-fatty acid	293.2	275.8	60	20			B
681	mlm659	9.6	LysoPC 18:3	Lipids-glycerophospholipid	518.3	459.6	60	30			B
682	mlm660	9.69	LysoPC 16:0	Lipids-glycerophospholipid	496.33	184.1	50	40			A
683	mlm661	9.73	LysoPC 18:1 (2n isomer)	Lipids-glycerophospholipid	522.35	184	50	40			A
684	mlm662	9.78	Punicic acid	Lipids-fatty acid	279.3	201.5	40	20	Punica granatum	Harborne et. al (1999)	B
685	mlm663	9.93	LysoPC 18:1 (Na contained)	Lipids-glycerophospholipid	544.4	485.3	60	30			B
686	mlm664	9.96	LysoPC 18:1	Lipids-glycerophospholipid	522.35	184.1	50	40			A
687	mlm665	9.99	Polygodial	Others	235.2	179.6	10	30	Blechnum fluviatile	Asakawa et. al (2001)	B
688	mlm666	9.99	9-Hydroxy-(10E,12Z,15Z)-octadecatrienoic acid	Lipids-fatty acid	295.2	277.2	40	20			B
689	mlm667	10.07	LysoPC 20:2 (2n isomer)	Lipids-glycerophospholipid	548.36	184	50	40			A
690	mlm668	10.27	LysoPC 20:2	Lipids-glycerophospholipid	548.36	184.1	50	40			A
691	mlm669	10.62	LysoPC 18:0 (2n isomer)	Lipids-glycerophospholipid	524.36	184	50	40			A
692	mlm670	10.84	LysoPC 18:0	Lipids-glycerophospholipid	524.36	184.1	50	40			A
693	mlm671	10.89	LysoPC 20:1 (2n isomer)	Lipids-glycerophospholipid	550.37	184	50	40			A
694	mlm672	11.13	LysoPC 20:1	Lipids-glycerophospholipid	550.37	184.1	50	40			A
695	mlm673	11.43	MG (linoleic acid)	Lipids-fatty acid	355.2	337.3	40	30			B

## Sheet: Supplementary Table S3
Supplementary Table S3. Differential metabolic accumulation between the four Zhangzagu progenies and their parental lines.
ID	Compounds	class	4Zgsp-Progenies	4Zgsp-Progenies	4Zgs-male parent lines	4Zgs-male parent lines	PTGMS-female parent line	PTGMS-female parent line	4Zgsp vs 4Zgs	4Zgsp vs 4Zgs	4Zgsp/4Zgs	4Zgsp vs 4Zgs	4Zgsp vs PTGMS	4Zgsp vs PTGMS	4Zgsp/PTGMS	4Zgsp vs PTGMS
			Average	SEM	Average	SEM	Average	SEM	VIP(PLS-DA)	P value	Ratio	Variation	VIP(PLS-DA)	P value	Ratio	Variation
mlm233	Xanthurenic acid O-hexoside	Amino acid derivatives	2495000	149040	1.57267e+06	112543	2.93667e+06	58333.3	1.71945	6.11302e-05	1.58648	Significant higher	0.674465	0.178836	0.849603
mlm077	L-Methionine	Amino acids	195083	10616.9	157900	9226.49	206000	13576.9	1.03049	0.014839	1.23549	Significant higher	0.313818	0.667947	0.947006
mlm546	Hesperetin 5-O-glucoside	Flavanone	726083	32284.4	579833	44443.7	957000	30480.9	1.05636	0.0142277	1.25223	Significant higher	0.857782	0.00663003	0.758708
mlm629	Naringenin	Flavanone	146667	6460.06	115592	9399.6	151667	10051.3	1.22463	0.012376	1.26883	Significant higher	0.234297	0.75883	0.967033
mlm597	Tricetin O-malonylhexoside	Flavone	3.07417e+06	123223	2.50417e+06	131676	4.30333e+06	78013.5	1.02205	0.00453239	1.22762	Significant higher	1.03066	0.000428933	0.714369	Significant lower
mlm484	Quercetin 3-O-galactoside (Hyperin)	Flavone	104200	5948.59	61775	7689.13	95333.3	593.249	1.88207	0.00024796	1.68677	Significant higher	0.469791	0.169945	1.09301
mlm505	Chrysoeriol O-hexosyl-O-rhamnosyl-O-hexoside	Flavone	311333	55343.7	167158	25705.1	204667	13039.5	1.62583	0.0315626	1.86251	Significant higher	0.805053	0.368159	1.52117
mlm565	Syringetin O-hexoside	Flavone	123283	10058.9	90558.3	9232.39	135967	14199.8	1.18227	0.0254696	1.36137	Significant higher	0.49409	0.608279	0.906717
mlm581	Tricin O-glucuronide	Flavone	437583	42809.4	207858	18813.5	545000	12124.4	2.31336	0.000184227	2.1052	Significant higher	0.788171	0.247415	0.802905
mlm603	Tricin O-feruloylhexoside O-hexoside	Flavone	22150	3923.58	12580	1264.57	7686.67	707.445	1.48615	0.0367893	1.76073	Significant higher	1.56114	0.0972831	2.88161
mlm618	Tricin O-feruloylhexoside	Flavone	568167	71190	327975	50674.4	302667	35391.1	1.92321	0.0117208	1.73235	Significant higher	1.29699	0.0995162	1.8772
mlm619	Tricin O-feruloylhexoside	Flavone	275625	32794.2	174433	29504.8	158000	21097	1.7681	0.0317149	1.58012	Significant higher	1.25928	0.116485	1.74446
mlm591	Chrysoeriol O-hexosyl-O-glucuronic-O-hexoside	Flavonoids	158358	16456.2	108383	9949.91	130833	17741.4	1.28795	0.0163906	1.46109	Significant higher	0.766376	0.473126	1.21038
mlm491	Chrysoeriol C-hexoside	Flavonoids-C	1.43483e+06	116002	887583	80884.2	2.06333e+06	88756.8	1.71194	0.000828144	1.61656	Significant higher	1.02176	0.0263796	0.695396	Significant lower
mlm399	Eriodictyol C-hexoside	Flavonoids-C	414250	23327.1	285500	31820.6	533667	8237.79	1.54224	0.00355925	1.45096	Significant higher	0.773678	0.0286108	0.776234
mlm401	Luteolin 6-C-glucoside	Flavonoids-C	8235000	621432	5927500	684124	1.10533e+07	887061	1.39808	0.0205158	1.38929	Significant higher	0.815116	0.0822031	0.745024
mlm410	C-hexosyl-apigenin O-hexoside	Flavonoids-C	5585000	326154	4.18417e+06	477780	6.27667e+06	379301	1.42432	0.0241494	1.33479	Significant higher	0.701219	0.372479	0.889804
mlm486	Hesperetin C-hexoside	Flavonoids-C	140267	8944.01	103992	13265.9	150000	1443.38	1.24774	0.0335447	1.34883	Significant higher	0.511698	0.60651	0.935111
mlm590	C-pentosyl-apeignin O-feruloylhexoside	Flavonoids-C	142258	15122.3	104425	10097.9	117467	13646.8	1.07239	0.0493228	1.3623	Significant higher	0.466957	0.47019	1.21105
mlm608	C-hexosyl-chrysin O-feruloylhexoside	Flavonoids-C	43233.3	1834.49	31000	1932.11	39500	202.073	1.42413	0.000142229	1.39462	Significant higher	0.382104	0.0703068	1.09451
mlm493	Quercetin-3-O-glucoside (Isoquercitrin)	Flavonol	96850	7471.19	66425	7534.61	92000	2474.37	1.44339	0.00895033	1.45804	Significant higher	0.60561	0.759615	1.05272
mlm349	Feruloyl quinic acid	Hydrocinnamoyl derivatives	2.26417e+06	159675	1.54733e+06	260848	1045000	83078.8	1.49469	0.028528	1.46327	Significant higher	1.54473	0.00308718	2.16667	Significant higher
mlm318	4-O-p-Coumaroylquinic acid	Hydrocinnamoyl derivatives	1.95583e+06	197087	1.06817e+06	113597	1.89333e+06	177349	1.90244	0.000765416	1.83102	Significant higher	0.582487	0.887753	1.03301
mlm329	Chlorogenic acid	Hydrocinnamoyl derivatives	184417	11921.8	94358.3	8913.87	244333	15927.8	2.15614	4.33791e-06	1.95443	Significant higher	0.851817	0.0535201	0.754775
mlm334	Coumarin	Hydrocinnamoyl derivatives	9160000	446227	5.96417e+06	507411	1.06667e+07	183333	1.65574	0.000101603	1.53584	Significant higher	0.675432	0.129892	0.85875
mlm627	Cinnamic acid	Hydrocinnamoyl derivatives	34050	2848.25	25008.3	1825.72	37233.3	7012.45	1.16326	0.013908	1.36155	Significant higher	0.616867	0.843195	0.914503
mlm164	Guanosine 5'-monophosphate	Nucleotide and its derivates	54283.3	5865.05	36875	2830.63	106700	10642.6	1.32846	0.0167564	1.47209	Significant higher	1.48625	0.00442181	0.508747	Significant lower
mlm133	Adenosine monophosphate	Nucleotide and its derivates	2.43083e+06	195938	1185750	110457	5130000	695384	2.2998	1.4559e-05	2.05004	Significant higher	1.44814	0.189659	0.473847
mlm150	Inosine 5'-monophosphate	Nucleotide and its derivates	287667	24510.8	137167	13137.8	653000	89348.1	2.33415	4.82951e-05	2.09721	Significant higher	1.52637	0.175403	0.440531
mlm199	5-Methylcytidine	Nucleotide and its derivates	10385	702.936	7244.17	535.927	13833.3	158.99	1.50891	0.00178107	1.43357	Significant higher	0.911223	0.0336859	0.750723
mlm305	N-feruloyl agmatine	Phenolamides	4.57917e+07	2.50126e+06	3.17633e+07	5.38667e+06	4.94333e+07	669162	1.78121	0.0316036	1.44165	Significant higher	0.302119	0.494288	0.926332
mlm341	N-feruloyl spermidine	Phenolamides	6.74667e+06	668125	3.72683e+06	934799	7.46667e+06	179869	2.68553	0.0153543	1.81029	Significant higher	0.757254	0.611465	0.903571
mlm423	N', N''-disinapoylspermidine	Phenolamides	19566.7	1500.93	14724.2	1337.53	13866.7	783.333	1.05641	0.0248264	1.32888	Significant higher	0.920519	0.0947322	1.41106
mlm607	Indole-3-acetic acid	Phytohormones	40450	2223.11	32450	1948.1	48233.3	1241.75	1.02681	0.0128902	1.24653	Significant higher	0.732767	0.121683	0.838632
mlm208	Hydrastine	Alkaloids	13129.1	2010.45	20950	3173.29	4770	425.039	1.58644	0.0491896	0.626687	Significant lower	1.1129	0.0652717	2.75243
mlm018	L-Glutamine	Amino acids	1227000	81056.9	1509250	78932	1.13233e+06	69087.1	1.07025	0.0206035	0.812987	Significant lower	0.662839	0.602588	1.0836
mlm030	L-Arginine	Amino acids	341750	31004.2	454417	34817.2	575000	154194	1.286	0.0244045	0.752063	Significant lower	0.959396	0.528873	0.594348
mlm044	L-Lysine	Amino acids	1.42042e+07	762434	1.77667e+07	837957	13700000	883648	1.14714	0.00470726	0.799484	Significant lower	0.524298	0.777728	1.0368
mlm051	L-Asparagine	Amino acids	410500	24040.2	578417	54182.7	516000	61533.2	1.33975	0.0124904	0.709696	Significant lower	0.809119	0.483157	0.795543
mlm622	Tricin O-Glycerin	Flavone	24991.7	2724.12	36741.7	3801.13	9456.67	382.059	1.32493	0.0198148	0.6802	Significant lower	1.72232	0.000123728	2.64276	Significant higher
mlm626	Tricin O-phenylformic acid	Flavone	75533.3	4057.34	123700	14899.1	38366.7	3070.33	1.56677	0.00839716	0.610617	Significant lower	1.49885	0.000967972	1.96872	Significant higher
mlm625	Tricin 4'-O-(syringyl alcohol)ether derivative	Flavonoe-lignan	7929.17	657.986	12330	1421.46	9580	693.974	1.39143	0.0128803	0.643079	Significant lower	0.657222	0.286095	0.827679
mlm630	Tricin 4'-O-(syringyl alcohol)ether	Flavonoe-lignan	2405000	188509	4.85167e+06	921276	1.60667e+06	94044.9	1.68302	0.0232557	0.495706	Significant lower	1.01744	0.0651987	1.49689
mlm636	Tricin 4'-O-(syringyl alcohol)ether derivative	Flavonoe-lignan	83608.3	3853.09	161775	31617.1	62533.3	3775.62	1.64102	0.0314376	0.516819	Significant lower	0.906529	0.0290148	1.33702
mlm430	Sinapic acid	Hydrocinnamoyl derivatives	92550	8855.1	119667	4983.81	82200	2456.79	1.23576	0.0140304	0.773398	Significant lower	0.596215	0.582148	1.12591
mlm440	5-Hydroxyindole-3-acetic acid	Indoles and its derivatives	42050	3252.87	77266.7	4812.08	48600	7777.26	2.15253	4.20771e-06	0.544219	Significant lower	0.739177	0.71727	0.865226
mlm656	Stearidonic Acid	Lipids-fatty acid	112800	7122.46	148508	14458.4	174333	6166.67	1.16063	0.0415361	0.759553	Significant lower	1.1854	0.00169236	0.647036	Significant lower
mlm112	DL-Pipecolinic acid	Organic acid and its derivatives	6.85083e+06	203669	9445000	714933	5.52333e+06	356339	1.24332	0.00409047	0.72534	Significant lower	0.80613	0.0246592	1.24034
mlm307	Kynurenic acid	Organic acid and its derivatives	849083	70171.5	1.91083e+06	107065	569667	61139.4	2.58232	3.2245e-08	0.444352	Significant lower	1.06385	0.0927023	1.49049
mlm094	DL-alpha,epsilon-Diaminopimelic acid	Others	387083	20402.9	525417	43061.9	207000	9087.54	1.14921	0.0105308	0.736717	Significant lower	1.42913	0.00100947	1.86997	Significant higher
mlm239	2,6-Xylidine	Others	1.01983e+07	1.15584e+06	1.52167e+07	832469	5.59667e+06	961407	1.66686	0.00191505	0.670208	Significant lower	1.37362	0.0911798	1.82222
mlm202	N-hexosyl-p-coumaroyl putrescine	Phenolamides	41250	6518.35	74058.3	11451.4	25666.7	5931.02	1.80788	0.0208217	0.556993	Significant lower	1.15196	0.298236	1.60714
mlm236	N-p-coumaroylputrescine iso1	Phenolamides	8170000	926174	11782500	1.41501e+06	7300000	1.70851e+06	1.42424	0.0440469	0.693401	Significant lower	0.960043	0.725396	1.11918
mlm278	N-feruloyl putrescine	Phenolamides	1503750	198424	2.57942e+06	432787	3.64433e+06	1.21888e+06	1.75209	0.0387322	0.582981	Significant lower	1.14518	0.472718	0.412627
mlm460	Nicotinic Acid Methyl Ester（Methyl Nicotinate）	Vitamine related	27225	1226.61	34750	1791.58	27100	1573.48	1.14383	0.00219733	0.783453	Significant lower	0.431144	0.96599	1.00461
mlm038	Trigonelline	Alkaloids	942333	74740.8	1091500	137306	1330000	61441	0.367814	0.350363	0.863338		1.04969	0.0333251	0.708521	Significant lower
mlm182	Leu-pro	Amino acid derivatives	356167	28704.6	375667	29192.8	539000	27442.4	0.574898	0.638561	0.948092		1.11402	0.0132049	0.660792	Significant lower
mlm213	L-Kynurenine	Amino acid derivatives	370083	43719.7	277250	24042.9	678333	63172.6	0.861458	0.0762225	1.33484		1.26983	0.0119784	0.545577	Significant lower
mlm145	L-Theanine	Amino acids	27991.7	4076.92	23243.3	2478.6	77733.3	6816.73	0.797841	0.33046	1.20429		1.80391	0.000328784	0.360099	Significant lower
mlm323	Malvidin-3-O-galactoside	Anthocyanin	20408.3	1118.81	25177.5	3148.04	12256.7	1046.45	0.647947	0.175778	0.810578		1.23879	0.00585668	1.66508	Significant higher
mlm327	Malvidin 3-O-glucoside (Oenin)	Anthocyanin	23525	1711.38	29925	3026.05	8843.33	560.285	0.909868	0.0791556	0.786132		1.78277	0.00118303	2.6602	Significant higher
mlm068	Glucose 6-phosphate	Carbohydrates	6230.83	681.418	7058.33	1224.72	11216.7	1519.75	0.879758	0.56092	0.882763		1.27129	0.0229555	0.555498	Significant lower
mlm048	O-Phosphocholine	Cholines	357250	24274.4	340167	28433.3	653333	44280.7	0.380405	0.652189	1.05022		1.34399	0.000429907	0.546811	Significant lower
mlm054	Acetylcholine	Cholines	97150	6162.22	121575	10701.7	138667	4512.33	0.817044	0.0606014	0.799095		0.982019	0.00802482	0.700601	Significant lower
mlm367	Tricin di-O-hexoside	Flavone	9431.67	1062.2	11795.8	1664.82	3406.67	294.071	0.736929	0.243985	0.799576		1.69866	0.0169001	2.76859	Significant higher
mlm628	Apigenin	Flavone	178667	19868.6	229267	38269.5	84800	10747.2	1.07563	0.257239	0.779296		1.50124	0.0433492	2.10692	Significant higher
mlm631	Tricin	Flavone	5.22833e+06	278527	5860000	629751	3480000	151355	0.871356	0.373349	0.892207		1.08508	0.0107849	1.50239	Significant higher
mlm633	Tricin 4'-O-(β-guaiacylglyceryl) ether	Flavone	7915000	262752	9.52917e+06	1.22834e+06	4.83333e+06	426031	0.51126	0.223022	0.830608		1.30085	0.000422623	1.63759	Significant higher
mlm534	3',4',5'-Dihydrotricetin O-hexosyl-O-hexoside	Flavone	3505	351.812	4523.33	869.586	5746.67	784.869	0.546199	0.295377	0.774871		1.08769	0.0428432	0.609919	Significant lower
mlm589	Tricin 4'-O-(β-guaiacylglyceryl) ether O-hexoside	Flavonoe-lignan	3752500	327560	3.49417e+06	318891	2500000	10408.3	0.531049	0.577728	1.07393		0.989271	0.0028226	1.501	Significant higher
mlm567	C-hexosyl-chrysoeriol O-feruloylhexoside	Flavonoids-C	26508.3	1166.22	28283.3	3239.69	37533.3	2210.64	0.432726	0.614355	0.937242		0.988851	0.0033936	0.706261	Significant lower
mlm365	Ferulic acid O-hexoside	Hydrocinnamoyl derivatives	437250	42070.7	354333	38249.6	190667	12930.4	0.832766	0.158893	1.23401		1.50344	0.0143168	2.29327	Significant higher
mlm575	N-sinapoyl hydroxycoumarin	Hydrocinnamoyl derivatives	151417	9335.87	132217	18361.4	106067	8734.53	0.853272	0.364858	1.14522		0.956992	0.0470534	1.42756	Significant higher
mlm263	3-Indolylacetonitrile	Indoles and its derivatives	99658.3	10786	93875	9504.74	191000	17862.9	0.842817	0.691358	1.06161		1.38885	0.00509055	0.521771	Significant lower
mlm640	LysoPC 12:0	Lipids-glycerophospholipid	5938.33	335.629	4989.17	435.005	9076.67	578.866	0.822629	0.0980853	1.19025		1.12489	0.00286932	0.654242	Significant lower
mlm644	LysoPC 16:2	Lipids-glycerophospholipid	39075	2266.83	38858.3	3261.7	55566.7	3481.54	0.460846	0.956991	1.00558		1.02684	0.0110797	0.703209	Significant lower
mlm007	5-Methylcytosine	Nucleotide and its derivates	12983.3	851.543	13415.8	926.557	7506.67	1281.76	0.535772	0.734347	0.967762		1.40788	0.0207312	1.72957	Significant higher
mlm110	Adenosine	Nucleotide and its derivates	33316.7	2565.32	30708.3	2536.92	48900	2050.2	0.583939	0.477325	1.08494		1.07334	0.0151613	0.681322	Significant lower
mlm246	N2, N2-Dimethyguanosine	Nucleotide and its derivates	64366.7	6224.09	58258.3	5622.28	103800	7317.33	0.466417	0.474129	1.10485		1.18375	0.0164252	0.620103	Significant lower
mlm275	Syringic acid-O-feruloyl-O-Hexoside	Organic acid and its derivatives	122208	9131.92	97791.7	11527.9	44500	3827.97	1.06074	0.111052	1.24968		1.82999	0.00131931	2.74625	Significant higher
mlm114	Phosphoric acid	Organic acid and its derivatives	1.16358e+06	95048.3	1.11108e+06	83788.4	1930000	39686.3	0.794175	0.682636	1.04725		1.33202	0.00197158	0.602893	Significant lower
mlm015	Histidinol	Others	4.94333e+07	3.56378e+06	4.88667e+07	3.68858e+06	2.67733e+07	5.81684e+06	0.620368	0.913027	1.0116		1.677	0.0247822	1.84636	Significant higher
mlm061	2-Aminoethanesulfonic acid	Others	25341.7	1521.54	23091.7	2651.2	38433.3	1540.92	0.715216	0.469466	1.09744		1.11777	0.00204453	0.659367	Significant lower
mlm083	4-aminotetrahydrobiopterin	Others	29733.3	1890.54	26733.3	2554.57	57266.7	1821.71	0.683687	0.355434	1.11222		1.46559	1.85582e-05	0.519208	Significant lower
mlm120	Carnitine	Others	87825	4946.66	73008.3	6144.76	141667	10810.2	0.963635	0.0736615	1.20294		1.17454	0.00192767	0.619941	Significant lower
mlm223	trans-Zeatin 7-glucoside	Phytohormones	285066	31704.1	276417	28419.6	459000	18755	0.639746	0.840892	1.03129		1.03486	0.0225888	0.621058	Significant lower
mlm370	(-)-Riboflavin	Vitamine related	1.68333e+06	70219.7	1.98083e+06	113254	754333	81535.4	0.878447	0.0360775	0.849811		1.68849	6.55329e-05	2.23155	Significant higher
mlm372	Vitamin B2	Vitamine related	1.55833e+06	70311.4	1.81667e+06	100214	726667	88974.4	0.8029	0.0464402	0.857798		1.64558	0.000218232	2.1445	Significant higher
mlm377	(S)-(+)-2-(anilinomethyl)pyrrolidine	Vitamine related	140425	8019.41	117217	10062.5	62366.7	5002.11	0.898617	0.0849945	1.198		1.64903	0.000522519	2.2516	Significant higher
mlm144	Nicotinic acid	Vitamine related	183250	14166.8	188467	25980	358667	26593.1	0.424682	0.861679	0.97232		1.45482	0.000415373	0.51092	Significant lower
mlm206	4-Pyridoxate	Vitamine related	418500	34634.8	338083	36696.8	747000	17214.3	1.05396	0.125278	1.23786		1.36536	0.000585392	0.560241	Significant lower

## Sheet: Supplementary Table S4
Supplementary Table S4. Differential metabolic accumulation between the Zhangzagu No.5 progenies and the parental lines.
ID	Compounds	class	Zg5p-Progenies	Zg5p-Progenies	Zg5-male parent line	Zg5-male parent line	PTGMS-female parent line	PTGMS-female parent line	Zg5p vs Zg5	Zg5p vs Zg5	Zg5p/Zg5	Zg5p vs Zg5	Zg5p vs PTGMS	Zg5p vs PTGMS	Zg5p/PTGMS	Zg5p vs PTGMS
			Average	SEM	Average	SEM	Average	SEM	VIP(PLS-DA)	P value	Ratio	Variation	VIP(PLS-DA)	P value	Ratio	Variation
mlm098	Colchicine	Alkaloids	48500	4355.84	31633.3	1809.54	46166.7	5970.02	1.18369	0.0232526	1.53319	Significant higher	0.52282	0.767991	1.05054
mlm233	Xanthurenic acid O-hexoside	Amino acid derivatives	2.32667e+06	35276.7	1.15667e+06	91347.9	2.93667e+06	116667	1.5544	0.000281145	2.01153	Significant higher	0.801372	0.00746513	0.792281
mlm081	S-(5'-Adenosyl)-L-methionine	Amino acid derivatives	771000	11676.2	547667	33011.8	636333	54136.7	1.06721	0.0031001	1.40779	Significant higher	0.677169	0.0718553	1.21163
mlm594	Naringenin O-malonylhexoside	Flavanone	2010000	341223	970667	55019.2	3.48333e+06	384375	1.51701	0.0396648	2.07074	Significant higher	1.19451	0.045629	0.577033	Significant lower
mlm501	Selgin O-hexoside	Flavone	128000	9848.86	87766.7	10079.1	157333	20267.7	1.0614	0.0461608	1.45841	Significant higher	0.683198	0.262911	0.813559
mlm615	Tricin O-rhamnoside	Flavone	832667	74978.5	578000	46875.7	660333	80693.5	1.06161	0.0450128	1.4406	Significant higher	0.729335	0.192744	1.26098
mlm611	Tricin 4'-O-(β-guaiacylglyceryl) ether O-hexoside	Flavonoe-lignan	512333	39430.7	362000	11930.4	481333	28262.7	1.04793	0.0217864	1.41529	Significant higher	0.42779	0.557581	1.0644
mlm591	Chrysoeriol O-hexosyl-O-glucuronic-O-hexoside	Flavonoids	70833.3	7457.51	33466.7	8574.06	130833	35482.8	1.56317	0.0302635	2.11653	Significant higher	1.18167	0.173306	0.541401
mlm401	Luteolin 6-C-glucoside	Flavonoids-C	1.04067e+07	693333	7320000	602107	1.10533e+07	1.77412e+06	1.04912	0.0282696	1.42168	Significant higher	0.524048	0.751313	0.941496
mlm365	Ferulic acid O-hexoside	Hydrocinnamoyl derivatives	372333	17947.5	275000	13076.7	190667	25860.7	1.00097	0.0118455	1.35394	Significant higher	1.34705	0.0044752	1.9528	Significant higher
mlm640	LysoPC 12:0	Lipids-glycerophospholipid	6206.67	617.342	3800	510.523	9076.67	1157.73	1.26725	0.0397753	1.63333	Significant higher	0.956607	0.0939614	0.683805
mlm653	LysoPC 18:2 (2n isomer)	Lipids-glycerophospholipid	3.23333e+07	1.21974e+06	23700000	2.66896e+06	34000000	2.13854e+06	1.00147	0.042303	1.36428	Significant higher	0.3762	0.535552	0.95098
mlm654	LysoPC 18:2	Lipids-glycerophospholipid	3.06333e+07	437163	2.06333e+07	2.71682e+06	3.29667e+07	2.16744e+06	1.14362	0.022081	1.48465	Significant higher	0.431293	0.350815	0.929221
mlm657	LysoPC 16:0 (2n isomer)	Lipids-glycerophospholipid	2.33667e+07	783865	16500000	964365	2.38333e+07	1.14649e+06	1.08044	0.0052404	1.41616	Significant higher	0.327049	0.753749	0.98042
mlm659	LysoPC 18:3	Lipids-glycerophospholipid	2.17667e+06	88756.8	1310000	111505	2.32667e+06	216974	1.29605	0.00369581	1.66158	Significant higher	0.464429	0.557073	0.93553
mlm660	LysoPC 16:0	Lipids-glycerophospholipid	3.37667e+07	1.08064e+06	2.27667e+07	868588	35200000	1.90351e+06	1.15461	0.00136627	1.48316	Significant higher	0.366759	0.548321	0.95928
mlm652	delta-Tridecalactone	Others	151000	8082.9	101967	10021.7	111200	12246.4	1.10446	0.0189664	1.48088	Significant higher	0.891812	0.0534044	1.35791
mlm254	trans-Zeatin-O-glucoside	Phytohormones	68733.3	5349.87	51166.7	2225.86	75733.3	8211.64	0.973925	0.0387182	1.34332	Significant higher	0.310353	0.514544	0.90757
mlm101	Thiamin	Vitamine related	173333	22258.6	77966.7	5304.82	164667	46282.9	1.6281	0.0140566	2.22317	Significant higher	0.534718	0.874181	1.05263
mlm020	N,N-Dimethylglycine	Amino acid derivatives	40533.3	1783.57	55000	3906.83	70933.3	10427.6	0.992266	0.0280829	0.73697	Significant lower	1.16846	0.0453034	0.571429	Significant lower
mlm626	Tricin O-phenylformic acid	Flavone	84533.3	18832.6	143000	5291.5	38366.7	6140.67	1.32231	0.0403858	0.591142	Significant lower	1.40397	0.0801947	2.2033
mlm571	Tricin 4'-O-(β-guaiacylglyceryl) ether	Flavone	65966.7	14657.7	165000	18357.6	30166.7	13901.4	1.77034	0.0135239	0.399798	Significant lower	1.39957	0.151059	2.18674
mlm625	Tricin 4'-O-(syringyl alcohol)ether derivative	Flavonoe-lignan	6956.67	473.65	14866.7	1467.8	9580	1387.95	1.59208	0.00684517	0.467937	Significant lower	0.815433	0.148159	0.726166
mlm630	Tricin 4'-O-(syringyl alcohol)ether	Flavonoe-lignan	2.26667e+06	525907	5.67667e+06	621137	1.60667e+06	188090	1.77262	0.0138083	0.399295	Significant lower	0.896727	0.302788	1.41079
mlm636	Tricin 4'-O-(syringyl alcohol)ether derivative	Flavonoe-lignan	76433.3	11805.7	184333	27020.6	62533.3	7551.23	1.70877	0.0215949	0.414647	Significant lower	0.729884	0.377411	1.22228
mlm434	C-hexosyl-apigenin O-hexosyl-O-hexoside	Flavonoids-C	216333	13370.8	302000	19313.2	210333	15506.3	1.04115	0.0218302	0.716336	Significant lower	0.299533	0.784064	1.02853
mlm440	5-Hydroxyindole-3-acetic acid	Indoles and its derivatives	35100	3650.11	59766.7	2588.65	48600	15554.5	1.34288	0.00528546	0.587284	Significant lower	0.730886	0.44571	0.722222
mlm114	Phosphoric acid	Organic acid and its derivatives	850333	70939.7	1.21667e+06	98375.7	1930000	79372.5	1.03945	0.0391472	0.698904	Significant lower	1.52656	0.000532113	0.440587	Significant lower
mlm307	Kynurenic acid	Organic acid and its derivatives	849667	76092.8	2.11333e+06	73333.3	569667	122279	1.77373	0.000280273	0.40205	Significant lower	0.946141	0.123785	1.49152
mlm239	2,6-Xylidine	Others	1.03367e+07	1.28222e+06	14900000	378594	5.59667e+06	1.92281e+06	1.10473	0.0269464	0.693736	Significant lower	1.24749	0.109572	1.84693
mlm208	Hydrastine	Alkaloids	13646.7	2194.12	16700	1401.19	4770	850.078	0.755052	0.305937	0.817166		1.70179	0.0195635	2.86094	Significant higher
mlm038	Trigonelline	Alkaloids	740667	101958	946000	135115	1330000	122882	0.808691	0.291839	0.782946		1.25193	0.0210026	0.556892	Significant lower
mlm145	L-Theanine	Amino acids	32933.3	4976.39	21633.3	2218.36	77733.3	13633.5	1.05329	0.106747	1.52234		1.51986	0.0366873	0.423671	Significant lower
mlm327	Malvidin 3-O-glucoside (Oenin)	Anthocyanin	26866.7	3688.42	42633.3	5946.52	8843.33	1120.57	1.20005	0.0873378	0.63018		1.7349	0.00947972	3.03807	Significant higher
mlm546	Hesperetin 5-O-glucoside	Flavanone	290667	123680	144633	36425.7	957000	60961.7	1.18352	0.320659	2.00968		1.91399	0.0084464	0.303727	Significant lower
mlm597	Tricetin O-malonylhexoside	Flavone	1.94333e+06	574060	982667	53320.8	4.30333e+06	156027	1.31782	0.235477	1.97761		1.52601	0.0165782	0.451588	Significant lower
mlm581	Tricin O-glucuronide	Flavone	334667	40354	252333	8647.41	545000	24248.7	0.907595	0.116783	1.32629		1.17043	0.0110947	0.614067	Significant lower
mlm561	Luteolin O-malonylhexoside	Flavone	3.72667e+06	1.99277e+06	1.23433e+06	241693	11170000	1.3832e+06	1.56951	0.33718	3.01917		1.89559	0.0373498	0.333632	Significant lower
mlm582	Chrysoeriol O-hexoside	Flavone	20000000	7.50555e+06	8560000	1.23614e+06	46900000	1.23423e+06	1.42011	0.207033	2.33645		1.60609	0.0240888	0.426439	Significant lower
mlm578	C-hexosyl-apigenin O-feruloylhexoside	Flavonoids-C	192667	18187.3	191000	73505.1	466667	42838.2	0.807068	0.983494	1.00873		1.57466	0.00416094	0.412857	Significant lower
mlm605	Quercetin-3,4'-O-di-beta-glucopyranoside	Flavonol	23633.3	1411.07	21433.3	2899.04	16700	1276.71	0.595291	0.532492	1.10264		0.94556	0.0218964	1.41517	Significant higher
mlm580	trans-Cinnamaldehyde	Hydrocinnamoyl derivatives	26066.7	1234.68	40500	13617.3	46766.7	6388.1	0.956944	0.400307	0.643621		1.23722	0.0334865	0.557377	Significant lower
mlm658	γ-Linolenic Acid methyl ester	Lipids-fatty acid	97000	6690.54	137700	45914.3	189000	7000	0.874947	0.469642	0.70443		1.37138	0.000684943	0.513228	Significant lower
mlm671	LysoPC 20:1 (2n isomer)	Lipids-glycerophospholipid	27100	665.833	104933	87041	18233.3	1128.91	1.37437	0.46557	0.258259		1.05302	0.00249052	1.48629	Significant higher
mlm110	Adenosine	Nucleotide and its derivates	31400	2914.33	30233.3	4115.96	48900	4100.41	0.54389	0.828409	1.03859		1.07699	0.0253813	0.642127	Significant lower
mlm092	beta-Nicotinamide adenine dinucleotide	Nucleotide and its derivates	142333	11200.2	205333	40956.6	276000	44003.8	0.978609	0.212037	0.693182		1.2979	0.0422308	0.5157	Significant lower
mlm574	2'-Deoxycytidine-5'-diphosphate	Nucleotide and its derivates	1.19667e+06	93867.5	1123000	103982	2060000	101489	0.426846	0.62678	1.0656		1.23372	0.00335114	0.580906	Significant lower
mlm665	Polygodial	Others	928333	68211.3	467667	159431	453000	67211.1	1.51549	0.0565952	1.98503		1.41348	0.0076855	2.0493	Significant higher
mlm061	2-Aminoethanesulfonic acid	Others	22666.7	1601.39	21400	2551.47	38433.3	3081.85	0.446058	0.695737	1.05919		1.20693	0.0104996	0.589766	Significant lower
mlm083	4-aminotetrahydrobiopterin	Others	24933.3	3578.33	31933.3	4446.85	57266.7	3643.41	0.861086	0.287307	0.780793		1.53531	0.00318527	0.43539	Significant lower
mlm336	N-Sinapoyl agmatine	Phenolamides	13500	1677.3	20586.7	7476.55	28466.7	2057.78	0.736213	0.407382	0.655764		1.43843	0.00487236	0.474239	Significant lower
mlm377	(S)-(+)-2-(anilinomethyl)pyrrolidine	Vitamine related	122333	8987.65	96400	5230.68	62366.7	10004.2	0.830782	0.0672073	1.26902		1.32516	0.011169	1.96152	Significant higher
mlm206	4-Pyridoxate	Vitamine related	276667	40646.2	236667	3333.33	747000	34428.7	0.582555	0.42893	1.16901		1.68269	0.000908091	0.37037	Significant lower
mlm196	4-Pyridoxic acid O-hexoside	Vitamine related	751000	89838.7	836667	28368.6	1.08333e+06	40960.7	0.599075	0.414624	0.89761		0.990587	0.0281509	0.693231	Significant lower
mlm222	Nicotinic acid-hexoside	Vitamine related	38966.7	3833.77	30966.7	3452.7	55166.7	3649.81	0.821802	0.19594	1.25834		0.973541	0.0376409	0.706344	Significant lower

## Sheet: Supplementary Table S5
Supplementary Table S5. Over-parent and mid-parent metabolites detected among the Zhangzagu No.5 hybrid lines.
ID	Compounds	Zg5m (M)	PTGMS (F)	Zg5p	Average(F,M)	Zg5p/ Average(F,M)	note
				Intensity (cps)		Ratio
mlm098	Colchicine	31633.3	46166.7	48500			Over-parent
mlm081	S-(5'-Adenosyl)-L-methionine	547667	636333	771000			Over-parent
mlm615	Tricin O-rhamnoside	578000	660333	832667			Over-parent
mlm611	Tricin 4'-O-(β-guaiacylglyceryl) ether O-hexoside	362000	481333	512333			Over-parent
mlm605	Quercetin-3,4'-O-di-beta-glucopyranoside	21433.3	16700	23633.3			Over-parent
mlm665	Polygodial	467667	453000	928333			Over-parent
mlm652	delta-Tridecalactone	101967	111200	151000			Over-parent
mlm365	Ferulic acid O-hexoside	275000	190667	372333			Over-parent
mlm377	(S)-(+)-2-(anilinomethyl)pyrrolidine	96400	62366.7	122333			Over-parent
mlm101	Thiamin	77966.7	164667	173333			Over-parent
mlm208	Hydrastine	16700	4770	13646.7	10735	1.27123	Mid-parent
mlm233	Xanthurenic acid O-hexoside	1.15667e+06	2.93667e+06	2.32667e+06	2.04667e+06	1.13681	Mid-parent
mlm327	Malvidin 3-O-glucoside (Oenin)	42633.3	8843.33	26866.7	25738.3	1.04384	Mid-parent
mlm501	Selgin O-hexoside	87766.7	157333	128000	122550	1.04447	Mid-parent
mlm401	Luteolin 6-C-glucoside	7320000	1.10533e+07	1.04067e+07	9.18667e+06	1.1328	Mid-parent
mlm653	LysoPC 18:2 (2n isomer)	23700000	34000000	3.23333e+07	28850000	1.12074	Mid-parent
mlm654	LysoPC 18:2	2.06333e+07	3.29667e+07	3.06333e+07	26800000	1.14303	Mid-parent
mlm657	LysoPC 16:0 (2n isomer)	16500000	2.38333e+07	2.33667e+07	2.01667e+07	1.15868	Mid-parent
mlm659	LysoPC 18:3	1310000	2.32667e+06	2.17667e+06	1.81833e+06	1.19707	Mid-parent
mlm660	LysoPC 16:0	2.27667e+07	35200000	3.37667e+07	2.89833e+07	1.16504	Mid-parent
mlm239	2,6-Xylidine	14900000	5.59667e+06	1.03367e+07	1.02483e+07	1.00862	Mid-parent
mlm254	trans-Zeatin-O-glucoside	51166.7	75733.3	68733.3	63450	1.08327	Mid-parent

## Sheet: Supplementary Table S6
Supplementary Table S6. Differential accumulation of metabolites in leaves between millet and rice
ID	Compounds	class	P value	Millet	Rice	Millet/Rice (Ratio)
mlm056	Betaine	Alkaloids	0.000229643	1.79667e+07	755000	23.7969
mlm208	Hydrastine	Alkaloids	0.0118816	24600	2756.67	8.92382
mlm213	L-Kynurenine	Amino acid derivatives	5.84674e-06	369333	129667	2.84833
mlm090	Lysine butyrate	Amino acid derivatives	0.00472593	2.68333e+06	2820.33	951.424
mlm189	N-formylmethionine	Amino acid derivatives	0.0056594	6.85667e+06	1730000	3.96339
mlm261	L-Tryptophan	Amino acids	6.08275e-07	5.11333e+07	2.55333e+07	2.00261
mlm051	L-Asparagine	Amino acids	0.00649944	508667	123667	4.11321
mlm176	D(-)-Threose	Carbohydrates	0.000587739	933333	307667	3.03359
mlm068	Glucose 6-phosphate	Carbohydrates	0.0326902	14016.7	3056.67	4.58561
mlm579	Hesperidin	Flavanone	4.0893e-05	457000	79766.7	5.72921
mlm620	Eriodictyol	Flavanone	0.000408633	32933.3	6560	5.02033
mlm546	Hesperetin 5-O-glucoside	Flavanone	0.00149614	545667	206333	2.64459
mlm629	Naringenin	Flavanone	0.00342965	127333	36500	3.48858
mlm582	Chrysoeriol O-hexoside	Flavone	8.92076e-07	3.47667e+07	1.67333e+07	2.07769
mlm616	Chrysin O-hexoside	Flavone	3.66512e-06	38566.7	13166.7	2.92911
mlm628	Apigenin	Flavone	9.78824e-06	171000	63500	2.69291
mlm601	Selgin O-malonylhexoside	Flavone	0.00466141	431667	155667	2.77302
mlm577	Apigenin 7-O-glucoside (Cosmosiin)	Flavone	0.00466987	8.33667e+06	2070000	4.02738
mlm581	Tricin O-glucuronide	Flavone	0.00601303	459667	30133.3	15.2544
mlm576	Tricin O-malonyl-O-glycerolhexoside	Flavone	6.24232e-05	637333	240333	2.65187
mlm425	Apigenin di-C-hexoside	Flavonoids-C	2.92815e-08	2.81667e+07	1.03333e+07	2.72581
mlm382	C-hexosyl-apigenin O-hexosyl-O-hexoside	Flavonoids-C	2.92896e-07	983333	46033.3	21.3613
mlm396	di-C,C-hexosyl-luteolin	Flavonoids-C	1.16874e-05	844000	176667	4.77736
mlm427	C-hexosyl-apigenin O-pentoside	Flavonoids-C	7.35164e-05	70800000	1.00567e+06	70.4011
mlm567	C-hexosyl-chrysoeriol O-feruloylhexoside	Flavonoids-C	0.000916903	21166.7	6963.33	3.03973
mlm443	C-hexosyl-apigenin O-rhamnoside	Flavonoids-C	0.0127653	346667	16580	20.9087
mlm584	Quercetin-3-beta-O-galactoside	Flavonol	0.000486404	100167	45666.7	2.19343
mlm513	Kaempferol 3-O-β -rutinoside (Nicotiflorin)	Flavonol	0.0017708	4.20667e+06	234000	17.9772
mlm575	N-sinapoyl hydroxycoumarin	Hydrocinnamoyl derivatives	0.00479285	110933	37766.7	2.93733
mlm265	Methoxyindoleacetic acid	Indoles and its derivatives	8.33462e-08	1.65333e+06	520000	3.17949
mlm263	3-Indolylacetonitrile	Indoles and its derivatives	4.44637e-06	138333	40033.3	3.45545
mlm440	5-Hydroxyindole-3-acetic acid	Indoles and its derivatives	0.000700495	61866.7	28800	2.14815
mlm648	5,14,15-trihydroxy-6,8,10,12-Eicosatetraenoic acid	Lipids-fatty acid	0.000121862	7530000	1.65333e+06	4.55444
mlm649	LysoPC 14:0	Lipids-glycerophospholipid	2.02205e-06	338000	138667	2.4375
mlm646	LysoPC 14:0 (2n isomer)	Lipids-glycerophospholipid	7.83302e-06	270667	115667	2.34006
mlm654	LysoPC 18:2	Lipids-glycerophospholipid	3.4185e-05	33600000	1.30667e+07	2.57143
mlm650	LysoPC 16:1 (2n isomer)	Lipids-glycerophospholipid	0.000124755	316000	76533.3	4.12892
mlm663	LysoPC 18:1 (Na contained)	Lipids-glycerophospholipid	0.000166014	422667	59266.7	7.13161
mlm659	LysoPC 18:3	Lipids-glycerophospholipid	0.000211183	1780000	779000	2.28498
mlm672	LysoPC 20:1	Lipids-glycerophospholipid	0.000936962	114467	10376.7	11.0312
mlm657	LysoPC 16:0 (2n isomer)	Lipids-glycerophospholipid	0.00108097	2.16333e+07	1.11333e+07	1.94311
mlm660	LysoPC 16:0	Lipids-glycerophospholipid	0.00177592	3.08667e+07	1.56667e+07	1.97021
mlm651	LysoPC 16:1	Lipids-glycerophospholipid	0.00193656	431333	134333	3.21092
mlm667	LysoPC 20:2 (2n isomer)	Lipids-glycerophospholipid	0.00719638	45133.3	16166.7	2.79175
mlm664	LysoPC 18:1	Lipids-glycerophospholipid	0.00904856	9.68667e+06	1.52667e+06	6.34498
mlm668	LysoPC 20:2	Lipids-glycerophospholipid	0.0168076	176333	29200	6.03881
mlm640	LysoPC 12:0	Lipids-glycerophospholipid	0.0198351	4566.67	1013.33	4.50658
mlm669	LysoPC 18:0 (2n isomer)	Lipids-glycerophospholipid	0.0225374	123667	54700	2.26082
mlm671	LysoPC 20:1 (2n isomer)	Lipids-glycerophospholipid	0.0387261	29733.3	13933.3	2.13397
mlm184	Inosine	Nucleotide and its derivates	8.3918e-06	3.07333e+06	546333	5.62538
mlm191	Xanthosine	Nucleotide and its derivates	1.72599e-05	1190000	466667	2.55
mlm172	Adenine	Nucleotide and its derivates	0.000129866	6510000	3.19667e+06	2.0365
mlm574	2'-Deoxycytidine-5'-diphosphate	Nucleotide and its derivates	0.00162699	1.60667e+06	42833.3	37.5097
mlm135	beta-Nicotinamide adenine dinucleotide	Nucleotide and its derivates	0.00451144	2.34667e+06	1.06167e+06	2.21036
mlm152	Uracil	Nucleotide and its derivates	0.00924829	150333	37900	3.96658
mlm275	Syringic acid-O-Feruloyl-O-Hexoside	Organic acid and its derivatives	0.000731752	93533.3	6076.67	15.3922
mlm094	DL-alpha,epsilon-Diaminopimelic acid	Others	3.26466e-06	420000	95966.7	4.37652
mlm239	2,6-Xylidine	Others	0.000605948	1.16667e+07	523667	22.2788
mlm174	Hydroxyphenethylamine	Others	0.00205819	5850000	1.18667e+06	4.92978
mlm187	N-methyltyramine	Tryptamines and its derivatives	2.81753e-05	5.11333e+06	1.81667e+06	2.81468
mlm156	Caffeoyl tyramine	Tryptamines and its derivatives	9.01939e-05	187333	34200	5.47758
mlm292	L-Tryptamine	Tryptamines and its derivatives	0.000605253	4.42667e+07	1.66667e+06	26.56
mlm485	unknown	unknown	1.75753e-08	2.11333e+06	111667	18.9254
mlm487	unknown	unknown	2.42225e-08	2.81667e+06	410667	6.85877
mlm458	unknown	unknown	6.39733e-08	7.88333e+07	1.26667e+07	6.22368
mlm492	unknown	unknown	8.22714e-08	186000	23733.3	7.83708
mlm456	unknown	unknown	1.17974e-07	1.96667e+06	206667	9.51613
mlm247	unknown	unknown	2.40395e-07	388000	40600	9.55665
mlm289	unknown	unknown	4.48303e-07	315000	89266.7	3.52875
mlm269	unknown	unknown	5.15863e-07	9.83333e+06	1590000	6.18449
mlm428	unknown	unknown	6.52357e-07	1370000	190667	7.18531
mlm529	unknown	unknown	8.61025e-07	5090000	296667	17.1573
mlm551	unknown	unknown	9.87184e-07	913667	313667	2.91286
mlm366	unknown	unknown	1.02928e-06	8620000	2020000	4.26733
mlm165	unknown	unknown	1.21122e-06	5.49333e+06	1910000	2.87609
mlm255	unknown	unknown	3.40872e-06	249667	42700	5.84699
mlm494	unknown	unknown	3.57904e-06	217333	70833.3	3.06824
mlm446	unknown	unknown	4.00146e-06	1.93667e+06	472333	4.10021
mlm516	unknown	unknown	4.28515e-06	7.72333e+06	2050000	3.76748
mlm350	unknown	unknown	4.39716e-06	19000000	5630000	3.37478
mlm148	unknown	unknown	4.94661e-06	6.85333e+06	2630000	2.60583
mlm459	unknown	unknown	5.05249e-06	2670000	723333	3.69124
mlm234	unknown	unknown	5.45578e-06	453333	58566.7	7.74047
mlm100	unknown	unknown	5.5685e-06	1450000	393333	3.68644
mlm325	unknown	unknown	5.70459e-06	1.91667e+07	8.44333e+06	2.27004
mlm429	unknown	unknown	6.98527e-06	188000	87666.7	2.14449
mlm136	unknown	unknown	1.07867e-05	2.19667e+06	422000	5.20537
mlm502	unknown	unknown	1.23889e-05	2460000	1.10667e+06	2.22289
mlm250	unknown	unknown	1.28357e-05	1.21667e+06	469333	2.59233
mlm521	unknown	unknown	1.41294e-05	215333	65866.7	3.26923
mlm509	unknown	unknown	1.46159e-05	290333	77066.7	3.7673
mlm103	unknown	unknown	1.5076e-05	1.79667e+06	305000	5.89071
mlm507	unknown	unknown	1.57891e-05	1.19667e+06	565000	2.11799
mlm376	unknown	unknown	2.30435e-05	81200	21966.7	3.69651
mlm138	unknown	unknown	2.69508e-05	487333	121000	4.02755
mlm496	unknown	unknown	3.30656e-05	38333.3	6840	5.60429
mlm533	unknown	unknown	4.30876e-05	30500	10803.3	2.8232
mlm021	unknown	unknown	4.36038e-05	1850000	603667	3.06461
mlm407	unknown	unknown	5.27052e-05	500333	94633.3	5.28707
mlm524	unknown	unknown	5.32143e-05	1.39333e+07	4.32333e+06	3.22282
mlm522	unknown	unknown	6.30509e-05	76600	9120	8.39912
mlm313	unknown	unknown	6.40411e-05	528333	122667	4.30707
mlm166	unknown	unknown	7.22298e-05	850333	318667	2.66841
mlm508	unknown	unknown	8.53124e-05	449333	206000	2.18123
mlm531	unknown	unknown	8.93787e-05	482000	122333	3.94005
mlm300	unknown	unknown	9.31791e-05	309667	106667	2.90313
mlm535	unknown	unknown	0.000101708	120333	48000	2.50694
mlm450	unknown	unknown	0.000105945	52200000	5.00667e+06	10.4261
mlm299	unknown	unknown	0.000125932	83733.3	12850	6.51621
mlm506	unknown	unknown	0.000138983	36666.7	18833.3	1.9469
mlm573	unknown	unknown	0.000190016	211000	61133.3	3.45147
mlm107	unknown	unknown	0.000205655	1.62333e+06	516000	3.14599
mlm454	unknown	unknown	0.000232179	254000	67300	3.77415
mlm338	unknown	unknown	0.0002342	883667	86466.7	10.2197
mlm285	unknown	unknown	0.000260435	119667	52033.3	2.29981
mlm541	unknown	unknown	0.000279908	909667	135333	6.72167
mlm461	unknown	unknown	0.000358729	3400000	233667	14.5506
mlm358	unknown	unknown	0.000377165	858333	156667	5.47872
mlm384	unknown	unknown	0.000446571	43533.3	18366.7	2.37024
mlm400	unknown	unknown	0.000599119	91133.3	10476.7	8.6987
mlm364	unknown	unknown	0.000662195	7.49333e+06	1.84333e+06	4.0651
mlm562	unknown	unknown	0.000671371	56900	17633.3	3.22684
mlm179	unknown	unknown	0.00070417	170000	43300	3.9261
mlm012	unknown	unknown	0.00100245	144333	65166.7	2.21483
mlm257	unknown	unknown	0.00114253	98433.3	48166.7	2.0436
mlm342	unknown	unknown	0.00120417	312667	17800	17.5655
mlm274	unknown	unknown	0.00130727	71800	36466.7	1.96892
mlm228	unknown	unknown	0.0013461	952000	111333	8.5509
mlm514	unknown	unknown	0.00138324	47800	6880	6.94767
mlm392	unknown	unknown	0.00152648	121333	51000	2.37908
mlm351	unknown	unknown	0.00154059	3620000	1110000	3.26126
mlm237	unknown	unknown	0.00175123	3.70333e+06	502333	7.37226
mlm477	unknown	unknown	0.00203479	547333	1943.33	281.647
mlm422	unknown	unknown	0.00209807	117833	35933.3	3.27922
mlm441	unknown	unknown	0.00216221	155667	50700	3.07035
mlm368	unknown	unknown	0.00237701	1.02167e+06	328000	3.11484
mlm371	unknown	unknown	0.0027703	1.52333e+06	256000	5.95052
mlm390	unknown	unknown	0.00299712	1.37333e+06	214667	6.39752
mlm542	unknown	unknown	0.00519975	155333	62966.7	2.46691
mlm498	unknown	unknown	0.00618347	90966.7	26733.3	3.40274
mlm437	unknown	unknown	0.00655457	1.72667e+06	92933.3	18.5796
mlm560	unknown	unknown	0.00680454	135000	10820	12.4769
mlm282	unknown	unknown	0.00689429	42466.7	5266.67	8.06329
mlm512	unknown	unknown	0.00824145	29066.7	2230	13.0344
mlm433	unknown	unknown	0.00875379	11793.3	3530	3.34089
mlm548	unknown	unknown	0.00940206	91633.3	5146.67	17.8044
mlm266	unknown	unknown	0.00949149	16666.7	6756.67	2.4667
mlm545	unknown	unknown	0.00987695	507000	143333	3.53721
mlm361	unknown	unknown	0.012259	82166.7	4006.67	20.5075
mlm105	unknown	unknown	0.0136164	135000	21500	6.27907
mlm481	unknown	unknown	0.0151607	89166.7	41166.7	2.16599
mlm415	unknown	unknown	0.0202423	162000	16166.7	10.0206
mlm356	unknown	unknown	0.0217452	199667	81100	2.46198
mlm375	unknown	unknown	0.0300663	8700	3620	2.40331
mlm442	unknown	unknown	0.0348519	11143.3	5733.33	1.9436
mlm520	unknown	unknown	0.0478977	46700	9233.33	5.05776
mlm181	unknown	unknown	0.049613	111733	20203.3	5.53044
mlm038	Trigonelline	Alkaloids	1.23423e-07	1160000	1.14333e+07	0.101458
mlm233	Xanthurenic acid O-hexoside	Amino acid derivatives	2.78764e-08	2.38333e+06	2.80333e+07	0.0850178
mlm026	Glu-Glu	Amino acid derivatives	1.66587e-05	13873.3	220000	0.0630606
mlm154	1-Amino-1-cyclopentanecarboxylic acid	Amino acid derivatives	0.00554498	1.08067e+06	2570000	0.420493
mlm182	Leu-pro	Amino acid derivatives	0.00589663	574333	1.58667e+06	0.361975
mlm046	Aspartic acid O-rutinoside	Amino acid derivatives	0.0301133	9983.33	481000	0.0207554
mlm116	L-Glutamic acid	Amino acids	6.26637e-08	3.49667e+07	1.06667e+08	0.327812
mlm042	L-Proline	Amino acids	6.90159e-06	3.47667e+06	9.39667e+06	0.369989
mlm130	L-Threonine	Amino acids	1.44948e-05	1.47667e+06	4.43667e+06	0.332832
mlm102	L-Saccharopine	Amino acids	2.47057e-05	23566.7	347667	0.0677852
mlm018	L-Glutamine	Amino acids	0.000173686	1320000	2.61667e+06	0.504459
mlm024	L-Homocitrulline	Amino acids	0.00034845	9450	29833.3	0.31676
mlm391	Rosinidin O-hexoside	Anthocyanin	0.00615477	3436.67	67333.3	0.0510396
mlm327	Malvidin 3-O-glucoside (Oenin)	Anthocyanin	0.00712896	25766.7	2840000	0.00907277
mlm323	Malvidin-3-O-galactoside	Anthocyanin	0.00861084	21203.3	2620000	0.00809288
mlm005	Mannitol 1-phosphate	Carbohydrates	0.00126082	7.43333e+06	1.79333e+07	0.414498
mlm256	Caffeoylcholine	Cholines	2.19751e-06	19400	142333	0.1363
mlm048	O-Phosphocholine	Cholines	1.87182e-05	437000	987333	0.442606
mlm054	Acetylcholine	Cholines	0.00811969	139333	535000	0.260436
mlm622	Tricin O-Glycerin	Flavone	4.22702e-07	24800	81733.3	0.303426
mlm501	Selgin O-hexoside	Flavone	6.11675e-06	166000	967000	0.171665
mlm626	Tricin O-phenylformic acid	Flavone	6.64088e-06	77433.3	236667	0.327183
mlm631	Tricin	Flavone	9.42783e-06	5110000	2.93333e+07	0.174205
mlm595	Tricin 5-O-acetylhexoside derivative	Flavone	1.45483e-05	251000	601333	0.417406
mlm618	Tricin O-feruloylhexoside	Flavone	1.83421e-05	393000	2.35667e+06	0.166761
mlm632	Chrysoeriol	Flavone	7.22663e-05	373667	811333	0.460559
mlm641	Chrysin	Flavone	9.03715e-05	2570	15866.7	0.161975
mlm484	Quercetin 3-O-galactoside (Hyperin)	Flavone	0.000227915	52933.3	202000	0.262046
mlm515	Isorhamnetin O-hexoside	Flavone	0.00143521	232667	1400000	0.16619
mlm591	Chrysoeriol O-hexosyl-O-glucuronic-O-hexoside	Flavonoids	0.000386923	79166.7	1380000	0.0573671
mlm468	Apigenin C-hexoside	Flavonoids-C	4.85714e-07	4.17333e+06	2.32667e+07	0.17937
mlm438	C-hexosyl-chrysoeriol O-hexoside	Flavonoids-C	6.56853e-06	39400	173333	0.227308
mlm466	Naringenin C-hexoside	Flavonoids-C	7.68173e-06	133667	572667	0.233411
mlm451	C-hexosyl-apigenin C-pentoside	Flavonoids-C	6.11486e-05	609667	4.27667e+06	0.142557
mlm434	C-hexosyl-apigenin O-hexosyl-O-hexoside	Flavonoids-C	0.000614734	266333	914000	0.291393
mlm408	di-C,C-hexosyl-apigenin	Flavonoids-C	0.000684342	209667	890000	0.235581
mlm486	Hesperetin C-hexoside	Flavonoids-C	0.000805297	99566.7	274667	0.3625
mlm491	Chrysoeriol C-hexoside	Flavonoids-C	0.00114861	1240000	21300000	0.058216
mlm544	C-rhamnosyl-apigenin O-hexoside	Flavonoids-C	0.00228102	5216.67	86333.3	0.0604247
mlm578	C-hexosyl-apigenin O-feruloylhexoside	Flavonoids-C	0.00459836	92400	458000	0.201747
mlm410	C-hexosyl-apigenin O-hexoside	Flavonoids-C	0.00821729	3080000	9.55333e+06	0.322401
mlm605	Quercetin-3,4'-O-di-beta-glucopyranoside	Flavonol	4.95052e-05	22100	176667	0.125094
mlm557	Kaempferol 3-O-glucoside (Astragalin)	Flavonol	5.34041e-05	183000	879333	0.208112
mlm493	Quercetin-3-O-glucoside (Isoquercitrin)	Flavonol	0.000697277	51766.7	167000	0.30998
mlm593	Tricin 4'-O-syringyl alcohol O-hexoside	Flavonolignan	4.50803e-08	166000	5.20333e+06	0.0319026
mlm633	Tricin 4'-O-(β-guaiacylglyceryl) ether	Flavonolignan	5.37488e-08	7140000	3.30333e+07	0.216145
mlm587	Tricin 4'-O-syringyl alcohol O-hexoside	Flavonolignan	0.00616894	171333	5.49333e+06	0.0311893
mlm589	Tricin 4'-O-(β-guaiacylglyceryl) ether O-hexoside	Flavonolignan	2.38595e-06	1.96667e+06	19000000	0.103509
mlm611	Tricin 4'-O-(β-guaiacylglyceryl) ether O-hexoside	Flavonolignan	0.0028524	440333	6.76667e+06	0.0650739
mlm503	Tricin 4'-O-(β-guaiacylglyceryl) ether 5-O-hexosyl-O-hexoside	Flavonolignan	0.00996365	26666.7	59633.3	0.447177
mlm625	Tricin 4'-O-(syringyl alcohol)ether derivative	Flavonolignan	0.0135495	6710	30566.7	0.21952
mlm430	Sinapic acid	Hydrocinnamoyl derivatives	7.69964e-06	13093.3	226333	0.0578498
mlm311	Gallic acid O-feruloyl-O-hexosyl-O-hexoside	Hydrocinnamoyl derivatives	1.20885e-05	9126.67	88333.3	0.103321
mlm329	Chlorogenic acid	Hydrocinnamoyl derivatives	0.000182455	176667	412000	0.428803
mlm318	4-O-p-Coumaroylquinic acid	Hydrocinnamoyl derivatives	0.00184638	1.95667e+06	4960000	0.394489
mlm349	Feruloyl quinic acid	Hydrocinnamoyl derivatives	0.01393	1.53667e+06	1.10167e+07	0.139486
mlm655	14,15-Dehydrocrepenynic acid	Lipids-fatty acid	0.00246034	60266.7	146667	0.410909
mlm656	Stearidonic Acid	Lipids-fatty acid	0.00512648	42633.3	96166.7	0.443328
mlm645	12-Hydroxyarachidonic acid	Lipids-fatty acid	0.00963021	3816.67	12700	0.300525
mlm164	Guanosine 5'-monophosphate	Nucleotide and its derivates	6.97766e-07	64333.3	283000	0.227326
mlm133	Adenosine monophosphate	Nucleotide and its derivates	1.60853e-06	3.21667e+06	9.93667e+06	0.323717
mlm150	Inosine 5'-monophosphate	Nucleotide and its derivates	2.40107e-05	391000	1100000	0.355455
mlm193	Thymine	Nucleotide and its derivates	0.000137596	38966.7	86800	0.448925
mlm092	beta-Nicotinamide adenine dinucleotide	Nucleotide and its derivates	0.000263885	172000	406667	0.422951
mlm110	Adenosine	Nucleotide and its derivates	0.000877477	43600	86366.7	0.504824
mlm199	5-Methylcytidine	Nucleotide and its derivates	0.00140798	12300	26766.7	0.459527
mlm294	2,5-dihydroxy benzoic acid	Organic acid and its derivatives	1.90283e-08	511000	4.82333e+06	0.105943
mlm307	Kynurenic acid	Organic acid and its derivatives	8.07636e-07	1.48667e+06	12100000	0.122865
mlm075	g-Guanidinobutyrate	Organic acid and its derivatives	0.000140032	253000	973000	0.260021
mlm112	DL-Pipecolinic acid	Organic acid and its derivatives	0.000430653	9.29667e+06	2.19333e+07	0.42386
mlm071	3-Hydroxyanthranilic acid	Organic acid and its derivatives	0.0354256	3773.33	8856.67	0.426044
mlm061	2-Aminoethanesulfonic acid	Others	1.81861e-05	33800	94600	0.357294
mlm290	4-Methyl-5-thiazoleethanol	Others	0.000115051	24233.3	68333.3	0.354634
mlm281	Sabinene	Others	0.000188772	55700	156333	0.35629
mlm120	Carnitine	Others	0.000347977	106000	221000	0.479638
mlm083	4-aminotetrahydrobiopterin	Others	0.000882217	37600	106033	0.354605
mlm128	3-O-carbamoyl-d-mannose	Others	0.00251925	8390	25700	0.326459
mlm344	Esculin	Others	0.000548665	18600	76266.7	0.243881
mlm003	Spermine	Phenolamides	1.05497e-05	3320000	7.80667e+06	0.425278
mlm013	Agmatine	Phenolamides	0.00134381	54166.7	307000	0.176439
mlm170	N-p-Coumaroyl spermidine	Phenolamides	0.00146052	89233.3	1.83667e+06	0.0485844
mlm473	N-feruloyl cadaverine	Phenolamides	0.00167945	3526.67	37666.7	0.0936283
mlm336	N-sinapoyl agmatine	Phenolamides	0.00407559	18600	47066.7	0.395184
mlm278	N-feruloyl putrescine	Phenolamides	0.0101651	1870000	2.08667e+07	0.0896166
mlm066	L-Tyramine	Tryptamines and its derivatives	1.81729e-06	15266.7	162000	0.0942387
mlm405	unknown	unknown	2.29408e-09	10306.7	2.04333e+06	0.00504405
mlm147	unknown	unknown	4.47103e-08	12600	90533.3	0.139175
mlm478	unknown	unknown	2.27246e-07	22900	306667	0.0746739
mlm421	unknown	unknown	2.45815e-07	13266.7	70733.3	0.187559
mlm057	unknown	unknown	4.04346e-07	428667	4370000	0.0980931
mlm134	unknown	unknown	4.79883e-07	29766.7	557000	0.0534411
mlm431	unknown	unknown	5.05718e-07	4736.67	35800	0.132309
mlm209	unknown	unknown	5.61996e-07	321000	7.24333e+06	0.0443166
mlm511	unknown	unknown	7.74367e-07	4143.33	32133.3	0.128942
mlm314	unknown	unknown	8.2756e-07	66100	476000	0.138866
mlm227	unknown	unknown	2.30625e-06	65333.3	265000	0.246541
mlm280	unknown	unknown	4.00248e-06	734.333	45300	0.0162104
mlm316	unknown	unknown	4.96359e-06	22166.7	1.17667e+06	0.0188385
mlm471	unknown	unknown	5.35698e-06	3.98333e+06	13800000	0.288647
mlm315	unknown	unknown	5.66649e-06	44866.7	288333	0.155607
mlm119	unknown	unknown	6.58332e-06	354333	1.94667e+06	0.182021
mlm343	unknown	unknown	8.23814e-06	113333	267000	0.424469
mlm096	unknown	unknown	8.77289e-06	9923.33	53166.7	0.186646
mlm095	unknown	unknown	8.83757e-06	4.65333e+06	13200000	0.352525
mlm264	unknown	unknown	9.46491e-06	1000	36000	0.0277778
mlm019	unknown	unknown	1.25558e-05	76600	177667	0.431144
mlm480	unknown	unknown	1.28769e-05	4036.67	61833.3	0.065283
mlm463	unknown	unknown	1.4345e-05	205667	469000	0.438522
mlm310	unknown	unknown	1.60962e-05	51633.3	464667	0.111119
mlm162	unknown	unknown	1.64845e-05	19266.7	136667	0.140976
mlm161	unknown	unknown	1.92727e-05	10503.3	206000	0.0509871
mlm230	unknown	unknown	1.94157e-05	4896.67	153667	0.0318655
mlm082	unknown	unknown	2.85299e-05	135000	532333	0.253601
mlm241	unknown	unknown	3.79578e-05	4690	45233.3	0.103685
mlm353	unknown	unknown	5.05035e-05	4350	74066.7	0.0587309
mlm203	unknown	unknown	7.99663e-05	91133.3	208000	0.438141
mlm078	unknown	unknown	0.000102482	807667	2.47667e+06	0.32611
mlm304	unknown	unknown	0.00010726	64500	242333	0.266162
mlm159	unknown	unknown	0.000114779	29433.3	170667	0.172461
mlm186	unknown	unknown	0.000115709	1421.33	35600	0.0399251
mlm086	unknown	unknown	0.000118277	2706.67	51600	0.0524548
mlm155	unknown	unknown	0.000123749	393333	1.04433e+06	0.376636
mlm418	unknown	unknown	0.000159067	12033.3	25100	0.479416
mlm411	unknown	unknown	0.000192058	1580	58566.7	0.0269778
mlm435	unknown	unknown	0.000206507	721000	4.29667e+06	0.167804
mlm262	unknown	unknown	0.000211503	149667	9.07667e+06	0.0164892
mlm470	unknown	unknown	0.000235522	4623.33	892333	0.00518117
mlm277	unknown	unknown	0.000256144	300000	1750000	0.171429
mlm249	unknown	unknown	0.000272688	161667	529333	0.305416
mlm572	unknown	unknown	0.000321965	1290000	3.53333e+07	0.0365094
mlm472	unknown	unknown	0.000360395	356667	893333	0.399254
mlm091	unknown	unknown	0.000390239	6870	25333.3	0.271184
mlm267	unknown	unknown	0.000391077	51833.3	870667	0.0595329
mlm188	unknown	unknown	0.000402003	53800	1.86667e+06	0.0288214
mlm409	unknown	unknown	0.000408082	68666.7	261333	0.262755
mlm074	unknown	unknown	0.000424838	47233.3	7.41333e+06	0.0063714
mlm052	unknown	unknown	0.000453927	55900	219333	0.254863
mlm216	unknown	unknown	0.000456978	39000	127000	0.307087
mlm207	unknown	unknown	0.000500856	8253.33	940333	0.00877703
mlm321	unknown	unknown	0.000540814	12166.7	137000	0.0888078
mlm171	unknown	unknown	0.000607832	41433.3	1.99667e+06	0.0207513
mlm093	unknown	unknown	0.000658367	164667	524667	0.31385
mlm355	unknown	unknown	0.000669812	10100	57433.3	0.175856
mlm132	unknown	unknown	0.000671901	38800	199333	0.194649
mlm286	unknown	unknown	0.000763899	1504	44200	0.0340271
mlm050	unknown	unknown	0.000864722	603667	2010000	0.300332
mlm259	unknown	unknown	0.000911933	1191	78466.7	0.0151784
mlm547	unknown	unknown	0.000938191	8036.67	471667	0.0170389
mlm201	unknown	unknown	0.000938875	119333	257333	0.463731
mlm276	unknown	unknown	0.000978837	124300	2.76333e+07	0.00449819
mlm195	unknown	unknown	0.000986409	11266.7	153667	0.0733189
mlm008	unknown	unknown	0.00105048	122667	316667	0.387368
mlm106	unknown	unknown	0.00112362	30966.7	61066.7	0.507096
mlm474	unknown	unknown	0.00115076	2460	449333	0.00547478
mlm235	unknown	unknown	0.00116137	978333	8950000	0.109311
mlm039	unknown	unknown	0.00121267	30000	1.52333e+06	0.0196937
mlm378	unknown	unknown	0.00134084	7506.67	4.05667e+06	0.00185045
mlm089	unknown	unknown	0.00138066	3056.67	109667	0.0278723
mlm317	unknown	unknown	0.00141864	373000	1.78333e+06	0.209159
mlm301	unknown	unknown	0.0014917	98833.3	586000	0.168658
mlm031	unknown	unknown	0.00177159	27266.7	62433.3	0.436733
mlm322	unknown	unknown	0.00187187	100767	639000	0.157694
mlm238	unknown	unknown	0.00190593	5316.67	201667	0.0263636
mlm417	unknown	unknown	0.00191264	18533.3	160000	0.115833
mlm129	unknown	unknown	0.00196767	1410	124333	0.0113405
mlm125	unknown	unknown	0.00207621	30733.3	138667	0.221635
mlm204	unknown	unknown	0.00226627	441333	1.07867e+06	0.409147
mlm205	unknown	unknown	0.00242994	22133.3	1410000	0.0156974
mlm469	unknown	unknown	0.0025058	24000	70566.7	0.340104
mlm065	unknown	unknown	0.00257465	2926.67	29500	0.099209
mlm273	unknown	unknown	0.0027721	23566.7	106467	0.221353
mlm319	unknown	unknown	0.00293819	47733.3	108667	0.439264
mlm448	unknown	unknown	0.00295949	60200	549333	0.109587
mlm537	unknown	unknown	0.00298921	22500	149667	0.150334
mlm424	unknown	unknown	0.00322198	556.333	72133.3	0.00771257
mlm288	unknown	unknown	0.00348976	99533.3	810667	0.12278
mlm386	unknown	unknown	0.00369702	6490	160333	0.0404782
mlm043	unknown	unknown	0.00446325	2711.33	12133.3	0.223462
mlm380	unknown	unknown	0.00476162	7190	559667	0.0128469
mlm348	unknown	unknown	0.00514122	2825	149000	0.0189597
mlm330	unknown	unknown	0.00517358	6603.33	22433.3	0.294354
mlm444	unknown	unknown	0.0053262	28333.3	120333	0.235457
mlm504	unknown	unknown	0.00560959	1280	37566.7	0.0340728
mlm245	unknown	unknown	0.0057527	2669.33	36766.7	0.072602
mlm465	unknown	unknown	0.00627537	4553.33	2.14333e+06	0.00212442
mlm212	unknown	unknown	0.00636056	1490	7426.67	0.200628
mlm335	unknown	unknown	0.00640801	6186.67	328000	0.0188618
mlm403	unknown	unknown	0.00657782	2300	177667	0.0129456
mlm190	unknown	unknown	0.00820916	1230	117333	0.010483
mlm426	unknown	unknown	0.008854	1309.67	6886.67	0.190174
mlm452	unknown	unknown	0.00898045	27033.3	62433.3	0.432995
mlm140	unknown	unknown	0.00928364	5096.67	149667	0.0340535
mlm445	unknown	unknown	0.00979423	269000	710000	0.378873
mlm412	unknown	unknown	0.0103156	5483.33	119933	0.0457198
mlm312	unknown	unknown	0.0104251	22700	422667	0.0537066
mlm337	unknown	unknown	0.0107323	10876.7	68300	0.159248
mlm085	unknown	unknown	0.011944	2850	38100	0.0748031
mlm194	unknown	unknown	0.0121812	51800	1.13633e+06	0.0455852
mlm352	unknown	unknown	0.0121931	16300	161333	0.101033
mlm063	unknown	unknown	0.012979	9420	38900	0.242159
mlm041	unknown	unknown	0.0131846	2476.67	28566.7	0.0866978
mlm117	unknown	unknown	0.0132523	331667	1.39333e+06	0.238038
mlm482	unknown	unknown	0.0137746	21500	94600	0.227273
mlm025	unknown	unknown	0.0138956	856.333	53700	0.0159466
mlm374	unknown	unknown	0.0153799	60133.3	291000	0.206644
mlm143	unknown	unknown	0.0156311	6196.67	17166.7	0.360971
mlm383	unknown	unknown	0.0160608	8253.33	34966.7	0.236034
mlm218	unknown	unknown	0.0161597	39433.3	101867	0.387107
mlm049	unknown	unknown	0.0172558	222333	4.14667e+06	0.0536174
mlm076	unknown	unknown	0.0202185	44600	88833.3	0.502064
mlm033	unknown	unknown	0.0205165	24933.3	76566.7	0.325642
mlm306	unknown	unknown	0.0211754	890.667	392333	0.00227018
mlm363	unknown	unknown	0.0219805	12500	237000	0.0527426
mlm331	unknown	unknown	0.0223637	680.667	26766.7	0.0254296
mlm240	unknown	unknown	0.0250303	4300.67	124300	0.0345991
mlm062	unknown	unknown	0.0252861	846.667	79600	0.0106365
mlm002	unknown	unknown	0.0269068	6663.33	22600	0.294838
mlm248	unknown	unknown	0.028332	3216.67	30866.7	0.104212
mlm200	unknown	unknown	0.0286042	16633.3	58433.3	0.284655
mlm192	unknown	unknown	0.0318017	3956.67	50433.3	0.0784534
mlm284	unknown	unknown	0.0320171	30200	78333.3	0.385532
mlm214	unknown	unknown	0.0348756	1422.33	582333	0.00244247
mlm414	unknown	unknown	0.0356439	1046	125667	0.00832361
mlm260	unknown	unknown	0.0365274	119600	2.73333e+06	0.0437561
mlm231	unknown	unknown	0.0369256	7133.33	37866.7	0.18838
mlm328	unknown	unknown	0.0378588	4293.33	21500	0.19969
mlm060	unknown	unknown	0.0386213	5523.33	51900	0.106423
mlm053	unknown	unknown	0.0389906	17333.3	1.37333e+07	0.00126214
mlm439	unknown	unknown	0.0450446	86233.3	460667	0.187192
mlm347	unknown	unknown	0.0495565	13576.7	34900	0.389016
mlm108	Guanine	unknown	0.000385835	87733.3	200000	0.438667
mlm149	Pyridoxine O-glucoside	Vitamine related	5.28463e-12	16133.3	4.39667e+06	0.00366945
mlm163	Pyridoxine O-hexoside	Vitamine related	2.78333e-06	225667	1.65667e+06	0.136217
mlm196	4-Pyridoxic acid O-hexoside	Vitamine related	3.56034e-05	947000	5.04667e+06	0.187649
mlm087	Nicotinate ribonucleoside	Vitamine related	7.84729e-05	813333	2730000	0.297924
mlm097	Pyridoxine O-hexoside	Vitamine related	0.00092053	4930	565667	0.00871538
mlm101	Thiamin	Vitamine related	0.00132925	128333	402333	0.318973
